# Supplementary material for: Transcriptional Landscaping Identifies a Beige Adipocyte Depot in the Newborn Mouse
Source: Cells. 2021 Sep 9;10(9):2368. doi: 10.3390/cells10092368 (PMC8470180; doi:10.3390/cells10092368)
Supplement: Supplementary file 1 [file cells-10-02368-s001.zip]

Archive with 10 entries (9 files):
- cells-1354767 supplementary 3/
- cells-1354767 supplementary 3/cells-1354767 supplementary figures.pdf
- cells-1354767 supplementary 3/Table S1_Krt5 network.xlsx
- cells-1354767 supplementary 3/Table S2_Mup2 network.xlsx
- cells-1354767 supplementary 3/Table S3_Agtr2 network.xlsx
- cells-1354767 supplementary 3/Table S4_H2 Q9 network.xlsx
- cells-1354767 supplementary 3/Table S5_Ucp1 network.xlsx
- cells-1354767 supplementary 3/Table S6_Krt71 network.xlsx
- cells-1354767 supplementary 3/Table S7_FABP3 network.xlsx
- cells-1354767 supplementary 3/Table S8_Glycam1 network.xlsx
