# Supplementary material for: Transcriptional Landscaping Identifies a Beige Adipocyte Depot in the Newborn Mouse
Source: Cells. 2021 Sep 9;10(9):2368. doi: 10.3390/cells10092368 (PMC8470180; doi:10.3390/cells10092368)
Supplement: Supplementary file 1 [file cells-10-02368-s001.zip › cells-1354767 supplementary 3/Table S1_Krt5 network.xlsx]

## Sheet: Sheet1
#node1	node2	node1_string_id	node2_string_id	neighborhood_on_chromosome	gene_fusion	phylogenetic_cooccurrence	homology	coexpression	experimentally_determined_interaction	database_annotated	automated_textmining	combined_score
Afp	Cdh1	10090.ENSMUSP00000041006	10090.ENSMUSP00000000312	0	0	0	0	0	0	0	0.596	0.596
Afp	Sox9	10090.ENSMUSP00000041006	10090.ENSMUSP00000000579	0	0	0	0	0	0	0	0.529	0.529
Afp	Krt19	10090.ENSMUSP00000041006	10090.ENSMUSP00000007317	0	0	0	0	0.062	0	0	0.778	0.783
Afp	Egfr	10090.ENSMUSP00000041006	10090.ENSMUSP00000020329	0	0	0	0	0.061	0	0	0.425	0.437
Afp	Krt18	10090.ENSMUSP00000041006	10090.ENSMUSP00000023803	0	0	0	0	0.081	0	0	0.702	0.715
Afp	Krt8	10090.ENSMUSP00000041006	10090.ENSMUSP00000023952	0	0	0	0	0.082	0	0	0.481	0.503
Afp	Krt9	10090.ENSMUSP00000041006	10090.ENSMUSP00000055255	0	0	0	0	0	0.047	0	0.419	0.422
Afp	Krt7	10090.ENSMUSP00000041006	10090.ENSMUSP00000069900	0	0	0	0	0	0	0	0.606	0.606
Afp	Trp53	10090.ENSMUSP00000041006	10090.ENSMUSP00000104298	0	0	0	0	0	0	0	0.67	0.67
Afp	Epcam	10090.ENSMUSP00000041006	10090.ENSMUSP00000061935	0	0	0	0	0.06	0	0	0.7	0.705
Cav3	Krt19	10090.ENSMUSP00000074922	10090.ENSMUSP00000007317	0	0	0	0	0	0	0.72	0.119	0.742
Cav3	Egfr	10090.ENSMUSP00000074922	10090.ENSMUSP00000020329	0	0	0	0	0	0.197	0.8	0.207	0.861
Cav3	Krt8	10090.ENSMUSP00000074922	10090.ENSMUSP00000023952	0	0	0	0	0	0	0.72	0.059	0.725
Cav3	Pgm5	10090.ENSMUSP00000074922	10090.ENSMUSP00000036025	0	0	0	0	0.14	0.098	0.72	0	0.763
Cav3	Sgce	10090.ENSMUSP00000074922	10090.ENSMUSP00000111242	0	0	0	0	0	0	0.72	0.052	0.723
Cav3	Dtna	10090.ENSMUSP00000074922	10090.ENSMUSP00000111498	0	0	0	0	0	0.07	0.72	0	0.728
Cav3	Sgcz	10090.ENSMUSP00000074922	10090.ENSMUSP00000113912	0	0	0	0	0.061	0	0.72	0.072	0.734
Cav3	Sgcb	10090.ENSMUSP00000074922	10090.ENSMUSP00000079937	0	0	0	0	0	0	0.72	0.477	0.847
Cav3	Sgcd	10090.ENSMUSP00000074922	10090.ENSMUSP00000076459	0	0	0	0	0.109	0	0.72	0.491	0.862
Cav3	Sgcg	10090.ENSMUSP00000074922	10090.ENSMUSP00000077106	0	0	0	0	0.253	0	0.72	0.441	0.873
Cav3	Dag1	10090.ENSMUSP00000074922	10090.ENSMUSP00000130626	0	0	0	0	0	0.518	0.72	0.533	0.931
Cav3	Sgca	10090.ENSMUSP00000074922	10090.ENSMUSP00000099451	0	0	0	0	0.312	0.503	0.72	0.544	0.95
Cav3	Dmd	10090.ENSMUSP00000074922	10090.ENSMUSP00000109633	0	0	0	0	0.062	0.503	0.72	0.839	0.976
Cdh1	Krt1	10090.ENSMUSP00000000312	10090.ENSMUSP00000023790	0	0	0	0	0	0.064	0	0.396	0.41
Cdh1	Krt17	10090.ENSMUSP00000000312	10090.ENSMUSP00000079699	0	0	0	0	0.118	0.047	0	0.36	0.415
Cdh1	Krt20	10090.ENSMUSP00000000312	10090.ENSMUSP00000017743	0	0	0	0	0.061	0	0	0.438	0.449
Cdh1	Krt10	10090.ENSMUSP00000000312	10090.ENSMUSP00000099420	0	0	0	0	0	0.047	0	0.448	0.451
Cdh1	Trp63	10090.ENSMUSP00000000312	10090.ENSMUSP00000110965	0	0	0	0	0.062	0	0	0.445	0.457
Cdh1	Krt34	10090.ENSMUSP00000000312	10090.ENSMUSP00000056622	0	0	0	0	0	0	0	0.471	0.471
Cdh1	Lor	10090.ENSMUSP00000000312	10090.ENSMUSP00000052128	0	0	0	0	0	0	0	0.475	0.475
Cdh1	Krt9	10090.ENSMUSP00000000312	10090.ENSMUSP00000055255	0	0	0	0	0	0.056	0	0.52	0.527
Cdh1	Krt7	10090.ENSMUSP00000000312	10090.ENSMUSP00000069900	0	0	0	0	0.141	0.064	0	0.575	0.629
Cdh1	Sox9	10090.ENSMUSP00000000312	10090.ENSMUSP00000000579	0	0	0	0	0	0	0	0.653	0.653
Cdh1	Pgr	10090.ENSMUSP00000000312	10090.ENSMUSP00000063562	0	0	0	0	0.06	0	0	0.654	0.66
Cdh1	Krt14	10090.ENSMUSP00000000312	10090.ENSMUSP00000007272	0	0	0	0	0.101	0	0	0.684	0.703
Cdh1	Krt5	10090.ENSMUSP00000000312	10090.ENSMUSP00000023709	0	0	0	0	0.112	0.064	0	0.677	0.708
Cdh1	Krt19	10090.ENSMUSP00000000312	10090.ENSMUSP00000007317	0	0	0	0	0.148	0	0	0.698	0.731
Cdh1	Krt8	10090.ENSMUSP00000000312	10090.ENSMUSP00000023952	0	0	0	0	0.232	0.064	0	0.68	0.749
Cdh1	Krt18	10090.ENSMUSP00000000312	10090.ENSMUSP00000023803	0	0	0	0	0.218	0.056	0	0.71	0.767
Cdh1	Erbb2	10090.ENSMUSP00000000312	10090.ENSMUSP00000053897	0	0	0	0	0.09	0.197	0	0.774	0.82
Cdh1	Trp53	10090.ENSMUSP00000000312	10090.ENSMUSP00000104298	0	0	0	0	0	0.051	0	0.879	0.88
Cdh1	Epcam	10090.ENSMUSP00000000312	10090.ENSMUSP00000061935	0	0	0	0	0.524	0	0	0.798	0.9
Cdh1	Egfr	10090.ENSMUSP00000000312	10090.ENSMUSP00000020329	0	0	0	0	0.061	0.257	0	0.924	0.942
Dag1	Krt19	10090.ENSMUSP00000130626	10090.ENSMUSP00000007317	0	0	0	0	0.064	0	0.72	0.052	0.73
Dag1	Krt8	10090.ENSMUSP00000130626	10090.ENSMUSP00000023952	0	0	0	0	0.061	0	0.72	0.042	0.726
Dag1	Pgm5	10090.ENSMUSP00000130626	10090.ENSMUSP00000036025	0	0	0	0	0.058	0	0.9	0	0.901
Dag1	Sgcd	10090.ENSMUSP00000130626	10090.ENSMUSP00000076459	0	0	0	0	0	0.493	0.9	0.623	0.979
Dag1	Sgcg	10090.ENSMUSP00000130626	10090.ENSMUSP00000077106	0	0	0	0	0	0	0.9	0.615	0.959
Dag1	Sgcb	10090.ENSMUSP00000130626	10090.ENSMUSP00000079937	0	0	0	0	0.06	0.435	0.9	0.561	0.973
Dag1	Sgca	10090.ENSMUSP00000130626	10090.ENSMUSP00000099451	0	0	0	0	0	0.435	0.9	0.726	0.983
Dag1	Dmd	10090.ENSMUSP00000130626	10090.ENSMUSP00000109633	0	0	0	0	0.06	0.64	0.9	0.902	0.996
Dag1	Sgce	10090.ENSMUSP00000130626	10090.ENSMUSP00000111242	0	0	0	0	0.06	0	0.72	0.42	0.834
Dag1	Dtna	10090.ENSMUSP00000130626	10090.ENSMUSP00000111498	0	0	0	0	0.061	0	0.9	0.599	0.959
Dag1	Sgcz	10090.ENSMUSP00000130626	10090.ENSMUSP00000113912	0	0	0	0	0	0	0.9	0.197	0.916
Dmd	Krt19	10090.ENSMUSP00000109633	10090.ENSMUSP00000007317	0	0	0	0	0	0.315	0.72	0.106	0.813
Dmd	Krt8	10090.ENSMUSP00000109633	10090.ENSMUSP00000023952	0	0	0	0	0	0.315	0.72	0.115	0.815
Dmd	Pgm5	10090.ENSMUSP00000109633	10090.ENSMUSP00000036025	0	0	0	0	0.062	0.552	0.9	0.199	0.961
Dmd	Sgcd	10090.ENSMUSP00000109633	10090.ENSMUSP00000076459	0	0	0	0	0.062	0.455	0.9	0.82	0.989
Dmd	Sgcg	10090.ENSMUSP00000109633	10090.ENSMUSP00000077106	0	0	0	0	0.061	0.455	0.9	0.788	0.987
Dmd	Sgcb	10090.ENSMUSP00000109633	10090.ENSMUSP00000079937	0	0	0	0	0.061	0.45	0.9	0.731	0.984
Dmd	Sgca	10090.ENSMUSP00000109633	10090.ENSMUSP00000099451	0	0	0	0	0.061	0.45	0.9	0.796	0.988
Dmd	Sgce	10090.ENSMUSP00000109633	10090.ENSMUSP00000111242	0	0	0	0	0.06	0	0.72	0.457	0.844
Dmd	Sgcz	10090.ENSMUSP00000109633	10090.ENSMUSP00000113912	0	0	0	0	0.06	0.508	0.9	0.402	0.968
Dmd	Dtna	10090.ENSMUSP00000109633	10090.ENSMUSP00000111498	0	0	0	0.673	0.092	0.722	0.9	0.814	0.979
Dtna	Krt19	10090.ENSMUSP00000111498	10090.ENSMUSP00000007317	0	0	0	0	0	0	0.72	0	0.72
Dtna	Krt8	10090.ENSMUSP00000111498	10090.ENSMUSP00000023952	0	0	0	0	0	0	0.72	0	0.72
Dtna	Pgm5	10090.ENSMUSP00000111498	10090.ENSMUSP00000036025	0	0	0	0	0	0	0.9	0.413	0.938
Dtna	Sgcd	10090.ENSMUSP00000111498	10090.ENSMUSP00000076459	0	0	0	0	0.08	0	0.9	0.557	0.955
Dtna	Sgcg	10090.ENSMUSP00000111498	10090.ENSMUSP00000077106	0	0	0	0	0.061	0	0.9	0.587	0.957
Dtna	Sgcb	10090.ENSMUSP00000111498	10090.ENSMUSP00000079937	0	0	0	0	0.076	0	0.9	0.321	0.931
Dtna	Sgca	10090.ENSMUSP00000111498	10090.ENSMUSP00000099451	0	0	0	0	0.071	0	0.9	0.501	0.949
Dtna	Sgce	10090.ENSMUSP00000111498	10090.ENSMUSP00000111242	0	0	0	0	0.06	0	0.72	0.422	0.834
Dtna	Sgcz	10090.ENSMUSP00000111498	10090.ENSMUSP00000113912	0	0	0	0	0.069	0	0.9	0.269	0.926
ENSMUSG00000067613	Krt28	10090.ENSMUSP00000023718	10090.ENSMUSP00000006963	0	0	0	0.644	0.05	0.198	0.9	0.073	0.918
ENSMUSG00000067613	Krt23	10090.ENSMUSP00000023718	10090.ENSMUSP00000006969	0	0	0	0.64	0.05	0	0.9	0.056	0.901
ENSMUSG00000067613	Krt13	10090.ENSMUSP00000023718	10090.ENSMUSP00000007275	0	0	0	0.707	0.05	0.198	0.9	0.066	0.917
ENSMUSG00000067613	Krt16	10090.ENSMUSP00000023718	10090.ENSMUSP00000007280	0	0	0	0.667	0.061	0.198	0.9	0.084	0.919
ENSMUSG00000067613	Krt19	10090.ENSMUSP00000023718	10090.ENSMUSP00000007317	0	0	0	0.737	0.06	0.198	0.9	0.061	0.918
ENSMUSG00000067613	Krt31	10090.ENSMUSP00000023718	10090.ENSMUSP00000007318	0	0	0	0.75	0.061	0.047	0.9	0.418	0.912
ENSMUSG00000067613	Krt24	10090.ENSMUSP00000023718	10090.ENSMUSP00000017255	0	0	0	0.665	0.05	0.198	0.9	0.138	0.919
ENSMUSG00000067613	Krt27	10090.ENSMUSP00000023718	10090.ENSMUSP00000017732	0	0	0	0.638	0.05	0.198	0.9	0.062	0.917
ENSMUSG00000067613	Krt12	10090.ENSMUSP00000023718	10090.ENSMUSP00000017741	0	0	0	0.71	0.05	0.198	0.9	0.256	0.922
ENSMUSG00000067613	Krt20	10090.ENSMUSP00000023718	10090.ENSMUSP00000017743	0	0	0	0.641	0.05	0.198	0.9	0	0.917
ENSMUSG00000067613	Krt33a	10090.ENSMUSP00000023718	10090.ENSMUSP00000018399	0	0	0	0.742	0.09	0.047	0.9	0.105	0.907
ENSMUSG00000067613	Krt5	10090.ENSMUSP00000023718	10090.ENSMUSP00000023709	0	0	0	0.934	0	0	0.9	0.341	0.902
ENSMUSG00000067613	Krt2	10090.ENSMUSP00000023718	10090.ENSMUSP00000023712	0	0	0	0.902	0.05	0.198	0.9	0.433	0.92
ENSMUSG00000067613	Krt82	10090.ENSMUSP00000023718	10090.ENSMUSP00000023713	0	0	0	0.951	0	0	0.9	0.598	0.902
ENSMUSG00000067613	Krt78	10090.ENSMUSP00000023718	10090.ENSMUSP00000126197	0	0	0	0.874	0	0	0.9	0	0.9
ENSMUSG00000067613	Krt72	10090.ENSMUSP00000023718	10090.ENSMUSP00000065922	0	0	0	0.907	0	0	0.9	0.104	0.9
ENSMUSG00000067613	Krt73	10090.ENSMUSP00000023718	10090.ENSMUSP00000065349	0	0	0	0.917	0	0	0.9	0.103	0.9
ENSMUSG00000067613	Krt76	10090.ENSMUSP00000023718	10090.ENSMUSP00000097754	0	0	0	0.924	0	0	0.9	0.085	0.9
ENSMUSG00000067613	Krt79	10090.ENSMUSP00000023718	10090.ENSMUSP00000023799	0	0	0	0.915	0	0	0.9	0.074	0.9
ENSMUSG00000067613	Gm5414	10090.ENSMUSP00000023718	10090.ENSMUSP00000059101	0	0	0	0.911	0	0	0.9	0	0.9
ENSMUSG00000067613	Krt4	10090.ENSMUSP00000023718	10090.ENSMUSP00000023797	0	0	0	0.923	0.048	0	0.9	0.089	0.901
ENSMUSG00000067613	Krt84	10090.ENSMUSP00000023718	10090.ENSMUSP00000023720	0	0	0	0.958	0	0	0.9	0.404	0.901
ENSMUSG00000067613	Krt77	10090.ENSMUSP00000023718	10090.ENSMUSP00000085311	0	0	0	0.904	0	0	0.9	0.146	0.901
ENSMUSG00000067613	Krt6a	10090.ENSMUSP00000023718	10090.ENSMUSP00000023788	0	0	0	0.933	0	0	0.9	0.237	0.901
ENSMUSG00000067613	Krt6b	10090.ENSMUSP00000023718	10090.ENSMUSP00000023786	0	0	0	0.932	0	0	0.9	0.256	0.901
ENSMUSG00000067613	Gm5478	10090.ENSMUSP00000023718	10090.ENSMUSP00000097759	0	0	0	0.918	0	0	0.9	0.263	0.901
ENSMUSG00000067613	Krt83	10090.ENSMUSP00000023718	10090.ENSMUSP00000080613	0	0	0	0.983	0.062	0	0.9	0.071	0.902
ENSMUSG00000067613	Krt8	10090.ENSMUSP00000023718	10090.ENSMUSP00000023952	0	0	0	0.928	0.06	0	0.9	0.107	0.902
ENSMUSG00000067613	Krt75	10090.ENSMUSP00000023718	10090.ENSMUSP00000036246	0	0	0	0.936	0	0	0.9	0.413	0.902
ENSMUSG00000067613	Krt7	10090.ENSMUSP00000023718	10090.ENSMUSP00000069900	0	0	0	0.931	0.062	0	0.9	0	0.902
ENSMUSG00000067613	Krt39	10090.ENSMUSP00000023718	10090.ENSMUSP00000103069	0	0	0	0.66	0.062	0.058	0.9	0	0.903
ENSMUSG00000067613	Krt80	10090.ENSMUSP00000023718	10090.ENSMUSP00000076437	0	0	0	0.864	0.066	0	0.9	0.116	0.903
ENSMUSG00000067613	Krt81	10090.ENSMUSP00000023718	10090.ENSMUSP00000056525	0	0	0	0.986	0.079	0	0.9	0.588	0.904
ENSMUSG00000067613	Krt18	10090.ENSMUSP00000023718	10090.ENSMUSP00000023803	0	0	0	0.716	0.062	0.058	0.9	0.059	0.904
ENSMUSG00000067613	Krt86	10090.ENSMUSP00000023718	10090.ENSMUSP00000085365	0	0	0	0.985	0.085	0	0.9	0.737	0.905
ENSMUSG00000067613	Krt40	10090.ENSMUSP00000023718	10090.ENSMUSP00000073869	0	0	0	0.711	0.062	0.058	0.9	0.214	0.908
ENSMUSG00000067613	Krt33b	10090.ENSMUSP00000023718	10090.ENSMUSP00000073552	0	0	0	0.755	0.095	0.047	0.9	0.456	0.916
ENSMUSG00000067613	Krt32	10090.ENSMUSP00000023718	10090.ENSMUSP00000103042	0	0	0	0.693	0.05	0.198	0.9	0.052	0.917
ENSMUSG00000067613	Krt10	10090.ENSMUSP00000023718	10090.ENSMUSP00000099420	0	0	0	0.678	0.05	0.198	0.9	0.066	0.917
ENSMUSG00000067613	Krt17	10090.ENSMUSP00000023718	10090.ENSMUSP00000079699	0	0	0	0.694	0.062	0.198	0.9	0.067	0.918
ENSMUSG00000067613	Krt9	10090.ENSMUSP00000023718	10090.ENSMUSP00000055255	0	0	0	0.629	0.05	0.198	0.9	0.087	0.918
ENSMUSG00000067613	Krt15	10090.ENSMUSP00000023718	10090.ENSMUSP00000103034	0	0	0	0.693	0.053	0.198	0.9	0.181	0.921
ENSMUSG00000067613	Krt35	10090.ENSMUSP00000023718	10090.ENSMUSP00000099416	0	0	0	0.718	0.06	0.198	0.9	0.226	0.922
ENSMUSG00000067613	Krt36	10090.ENSMUSP00000023718	10090.ENSMUSP00000103039	0	0	0	0.694	0.06	0.198	0.9	0.251	0.923
ENSMUSG00000067613	Krt34	10090.ENSMUSP00000023718	10090.ENSMUSP00000056622	0	0	0	0.756	0.077	0.198	0.9	0.436	0.927
ENSMUSG00000067613	Krt25	10090.ENSMUSP00000023718	10090.ENSMUSP00000048439	0	0	0	0.641	0.05	0.198	0.9	0.688	0.937
Egfr	Sox9	10090.ENSMUSP00000020329	10090.ENSMUSP00000000579	0	0	0	0	0.098	0.099	0	0.679	0.717
Egfr	Krt14	10090.ENSMUSP00000020329	10090.ENSMUSP00000007272	0	0	0	0	0.061	0.094	0	0.594	0.624
Egfr	Krt19	10090.ENSMUSP00000020329	10090.ENSMUSP00000007317	0	0	0	0	0.062	0.049	0	0.548	0.562
Egfr	Krt7	10090.ENSMUSP00000020329	10090.ENSMUSP00000069900	0	0	0	0	0.062	0.063	0	0.441	0.465
Egfr	Krt8	10090.ENSMUSP00000020329	10090.ENSMUSP00000023952	0	0	0	0	0.062	0.063	0	0.453	0.477
Egfr	Krt18	10090.ENSMUSP00000020329	10090.ENSMUSP00000023803	0	0	0	0	0.062	0.049	0	0.525	0.539
Egfr	Trp63	10090.ENSMUSP00000020329	10090.ENSMUSP00000110965	0	0	0	0	0	0	0	0.62	0.62
Egfr	Krt17	10090.ENSMUSP00000020329	10090.ENSMUSP00000079699	0	0	0	0	0.062	0.094	0	0.605	0.635
Egfr	Epcam	10090.ENSMUSP00000020329	10090.ENSMUSP00000061935	0	0	0	0	0.053	0	0	0.682	0.685
Egfr	Krt5	10090.ENSMUSP00000020329	10090.ENSMUSP00000023709	0	0	0	0	0.062	0.094	0	0.704	0.727
Egfr	Pgr	10090.ENSMUSP00000020329	10090.ENSMUSP00000063562	0	0	0	0	0	0.135	0	0.789	0.81
Egfr	Trp53	10090.ENSMUSP00000020329	10090.ENSMUSP00000104298	0	0	0	0	0	0.143	0	0.937	0.945
Egfr	Erbb2	10090.ENSMUSP00000020329	10090.ENSMUSP00000053897	0	0	0	0.94	0.061	0.626	0.9	0.955	0.964
Epcam	Sox9	10090.ENSMUSP00000061935	10090.ENSMUSP00000000579	0	0	0	0	0.06	0	0	0.569	0.577
Epcam	Krt14	10090.ENSMUSP00000061935	10090.ENSMUSP00000007272	0	0	0	0	0.148	0	0	0.625	0.666
Epcam	Krt19	10090.ENSMUSP00000061935	10090.ENSMUSP00000007317	0	0	0	0	0.356	0	0	0.781	0.853
Epcam	Krt20	10090.ENSMUSP00000061935	10090.ENSMUSP00000017743	0	0	0	0	0.062	0	0	0.457	0.469
Epcam	Krt5	10090.ENSMUSP00000061935	10090.ENSMUSP00000023709	0	0	0	0	0.089	0	0	0.634	0.652
Epcam	Krt18	10090.ENSMUSP00000061935	10090.ENSMUSP00000023803	0	0	0	0	0.418	0	0	0.686	0.809
Epcam	Krt8	10090.ENSMUSP00000061935	10090.ENSMUSP00000023952	0	0	0	0	0.422	0	0	0.656	0.793
Epcam	Erbb2	10090.ENSMUSP00000061935	10090.ENSMUSP00000053897	0	0	0	0	0.101	0	0	0.686	0.706
Epcam	Krt9	10090.ENSMUSP00000061935	10090.ENSMUSP00000055255	0	0	0	0	0.061	0	0	0.589	0.597
Epcam	Krt34	10090.ENSMUSP00000061935	10090.ENSMUSP00000056622	0	0	0	0	0.061	0	0	0.422	0.434
Epcam	Pgr	10090.ENSMUSP00000061935	10090.ENSMUSP00000063562	0	0	0	0	0.06	0	0	0.514	0.523
Epcam	Krt7	10090.ENSMUSP00000061935	10090.ENSMUSP00000069900	0	0	0	0	0.224	0	0	0.61	0.685
Epcam	Trp53	10090.ENSMUSP00000061935	10090.ENSMUSP00000104298	0	0	0	0	0	0	0	0.777	0.777
Erbb2	Krt14	10090.ENSMUSP00000053897	10090.ENSMUSP00000007272	0	0	0	0	0.088	0.075	0	0.586	0.62
Erbb2	Krt19	10090.ENSMUSP00000053897	10090.ENSMUSP00000007317	0	0	0	0	0.151	0.049	0	0.662	0.703
Erbb2	Krt5	10090.ENSMUSP00000053897	10090.ENSMUSP00000023709	0	0	0	0	0.089	0.063	0	0.733	0.752
Erbb2	Krt18	10090.ENSMUSP00000053897	10090.ENSMUSP00000023803	0	0	0	0	0.106	0.048	0	0.533	0.568
Erbb2	Krt8	10090.ENSMUSP00000053897	10090.ENSMUSP00000023952	0	0	0	0	0.121	0.063	0	0.519	0.57
Erbb2	Krt17	10090.ENSMUSP00000053897	10090.ENSMUSP00000079699	0	0	0	0	0.062	0.057	0	0.425	0.447
Erbb2	Krt7	10090.ENSMUSP00000053897	10090.ENSMUSP00000069900	0	0	0	0	0.062	0.063	0	0.505	0.527
Erbb2	Pgr	10090.ENSMUSP00000053897	10090.ENSMUSP00000063562	0	0	0	0	0	0.161	0	0.896	0.909
Erbb2	Trp53	10090.ENSMUSP00000053897	10090.ENSMUSP00000104298	0	0	0	0	0	0.118	0	0.913	0.921
Gm5414	Krt28	10090.ENSMUSP00000059101	10090.ENSMUSP00000006963	0	0	0	0.62	0.05	0.198	0.9	0.163	0.921
Gm5414	Krt23	10090.ENSMUSP00000059101	10090.ENSMUSP00000006969	0	0	0	0.616	0.05	0	0.9	0.154	0.905
Gm5414	Krt14	10090.ENSMUSP00000059101	10090.ENSMUSP00000007272	0	0	0	0.65	0.078	0.454	0	0.059	0.478
Gm5414	Krt13	10090.ENSMUSP00000059101	10090.ENSMUSP00000007275	0	0	0	0.704	0.062	0.198	0.9	0	0.918
Gm5414	Krt16	10090.ENSMUSP00000059101	10090.ENSMUSP00000007280	0	0	0	0.664	0.108	0.198	0.9	0	0.922
Gm5414	Krt19	10090.ENSMUSP00000059101	10090.ENSMUSP00000007317	0	0	0	0.682	0.062	0.266	0.9	0.09	0.926
Gm5414	Krt31	10090.ENSMUSP00000059101	10090.ENSMUSP00000007318	0	0	0	0.676	0	0.047	0.9	0.056	0.901
Gm5414	Krt24	10090.ENSMUSP00000059101	10090.ENSMUSP00000017255	0	0	0	0.641	0.062	0.198	0.9	0.085	0.919
Gm5414	Krt27	10090.ENSMUSP00000059101	10090.ENSMUSP00000017732	0	0	0	0.626	0.05	0.198	0.9	0.048	0.917
Gm5414	Krt12	10090.ENSMUSP00000059101	10090.ENSMUSP00000017741	0	0	0	0.66	0.062	0.198	0.9	0	0.918
Gm5414	Krt20	10090.ENSMUSP00000059101	10090.ENSMUSP00000017743	0	0	0	0.601	0.05	0.198	0.9	0.071	0.918
Gm5414	Krt33a	10090.ENSMUSP00000059101	10090.ENSMUSP00000018399	0	0	0	0.683	0	0.047	0.9	0.056	0.901
Gm5414	Krt5	10090.ENSMUSP00000059101	10090.ENSMUSP00000023709	0	0	0	0.96	0.098	0	0.9	0	0.905
Gm5414	Krt2	10090.ENSMUSP00000059101	10090.ENSMUSP00000023712	0	0	0	0.923	0.062	0.351	0.9	0.059	0.933
Gm5414	Krt82	10090.ENSMUSP00000059101	10090.ENSMUSP00000023713	0	0	0	0.913	0	0	0.9	0	0.9
Gm5414	Krt84	10090.ENSMUSP00000059101	10090.ENSMUSP00000023720	0	0	0	0.914	0	0	0.9	0	0.9
Gm5414	Krt6b	10090.ENSMUSP00000059101	10090.ENSMUSP00000023786	0	0	0	0.976	0.069	0	0.9	0	0.902
Gm5414	Krt6a	10090.ENSMUSP00000059101	10090.ENSMUSP00000023788	0	0	0	0.976	0.075	0	0.9	0	0.903
Gm5414	Krt4	10090.ENSMUSP00000059101	10090.ENSMUSP00000023797	0	0	0	0.941	0	0	0.9	0	0.9
Gm5414	Krt79	10090.ENSMUSP00000059101	10090.ENSMUSP00000023799	0	0	0	0.937	0.05	0	0.9	0	0.9
Gm5414	Krt18	10090.ENSMUSP00000059101	10090.ENSMUSP00000023803	0	0	0	0.683	0.232	0.103	0.9	0.074	0.925
Gm5414	Krt8	10090.ENSMUSP00000059101	10090.ENSMUSP00000023952	0	0	0	0.933	0	0	0.9	0	0.9
Gm5414	Krt75	10090.ENSMUSP00000059101	10090.ENSMUSP00000036246	0	0	0	0.959	0.061	0.059	0.9	0.042	0.903
Gm5414	Krt25	10090.ENSMUSP00000059101	10090.ENSMUSP00000048439	0	0	0	0.623	0.05	0.198	0.9	0.065	0.917
Gm5414	Krt9	10090.ENSMUSP00000059101	10090.ENSMUSP00000055255	0	0	0	0.633	0.062	0.198	0.9	0	0.918
Gm5414	Krt81	10090.ENSMUSP00000059101	10090.ENSMUSP00000056525	0	0	0	0.912	0	0	0.9	0	0.9
Gm5414	Krt34	10090.ENSMUSP00000059101	10090.ENSMUSP00000056622	0	0	0	0.694	0.05	0.198	0.9	0	0.917
Gm5414	Krt83	10090.ENSMUSP00000059101	10090.ENSMUSP00000080613	0	0	0	0.905	0	0	0.9	0.064	0.9
Gm5414	Krt72	10090.ENSMUSP00000059101	10090.ENSMUSP00000065922	0	0	0	0.929	0	0	0.9	0.166	0.9
Gm5414	Krt73	10090.ENSMUSP00000059101	10090.ENSMUSP00000065349	0	0	0	0.923	0	0	0.9	0.116	0.9
Gm5414	Krt76	10090.ENSMUSP00000059101	10090.ENSMUSP00000097754	0	0	0	0.935	0	0	0.9	0	0.9
Gm5414	Krt33b	10090.ENSMUSP00000059101	10090.ENSMUSP00000073552	0	0	0	0.695	0	0.047	0.9	0.056	0.901
Gm5414	Krt7	10090.ENSMUSP00000059101	10090.ENSMUSP00000069900	0	0	0	0.942	0.054	0	0.9	0.063	0.901
Gm5414	Krt78	10090.ENSMUSP00000059101	10090.ENSMUSP00000126197	0	0	0	0.856	0.062	0	0.9	0	0.902
Gm5414	Krt80	10090.ENSMUSP00000059101	10090.ENSMUSP00000076437	0	0	0	0.862	0.062	0	0.9	0	0.902
Gm5414	Krt86	10090.ENSMUSP00000059101	10090.ENSMUSP00000085365	0	0	0	0.909	0.05	0.07	0.9	0	0.903
Gm5414	Krt39	10090.ENSMUSP00000059101	10090.ENSMUSP00000103069	0	0	0	0.637	0.062	0.058	0.9	0.048	0.904
Gm5414	Gm5478	10090.ENSMUSP00000059101	10090.ENSMUSP00000097759	0	0	0	0.962	0.094	0	0.9	0	0.905
Gm5414	Krt40	10090.ENSMUSP00000059101	10090.ENSMUSP00000073869	0	0	0	0.67	0.062	0.058	0.9	0.115	0.906
Gm5414	Krt35	10090.ENSMUSP00000059101	10090.ENSMUSP00000099416	0	0	0	0.68	0.05	0.198	0.9	0	0.917
Gm5414	Krt36	10090.ENSMUSP00000059101	10090.ENSMUSP00000103039	0	0	0	0.657	0.05	0.198	0.9	0	0.917
Gm5414	Krt17	10090.ENSMUSP00000059101	10090.ENSMUSP00000079699	0	0	0	0.675	0.062	0.198	0.9	0	0.918
Gm5414	Krt15	10090.ENSMUSP00000059101	10090.ENSMUSP00000103034	0	0	0	0.701	0.062	0.198	0.9	0	0.918
Gm5414	Krt32	10090.ENSMUSP00000059101	10090.ENSMUSP00000103042	0	0	0	0.64	0.064	0.198	0.9	0.051	0.918
Gm5414	Krt10	10090.ENSMUSP00000059101	10090.ENSMUSP00000099420	0	0	0	0.645	0.062	0.198	0.9	0	0.918
Gm5414	Krt77	10090.ENSMUSP00000059101	10090.ENSMUSP00000085311	0	0	0	0.928	0.097	0.242	0.9	0	0.925
Gm5478	Krt28	10090.ENSMUSP00000097759	10090.ENSMUSP00000006963	0	0	0	0	0.05	0.198	0.9	0.163	0.927
Gm5478	Krt23	10090.ENSMUSP00000097759	10090.ENSMUSP00000006969	0	0	0	0	0.05	0	0.9	0.154	0.912
Gm5478	Krt14	10090.ENSMUSP00000097759	10090.ENSMUSP00000007272	0	0	0	0	0.089	0.454	0	0.56	0.762
Gm5478	Krt13	10090.ENSMUSP00000097759	10090.ENSMUSP00000007275	0	0	0	0.695	0.062	0.198	0.9	0.047	0.918
Gm5478	Krt16	10090.ENSMUSP00000097759	10090.ENSMUSP00000007280	0	0	0	0.677	0.118	0.198	0.9	0.695	0.94
Gm5478	Krt19	10090.ENSMUSP00000097759	10090.ENSMUSP00000007317	0	0	0	0.71	0.062	0.266	0.9	0.186	0.928
Gm5478	Krt31	10090.ENSMUSP00000097759	10090.ENSMUSP00000007318	0	0	0	0.674	0	0.047	0.9	0.358	0.911
Gm5478	Krt24	10090.ENSMUSP00000097759	10090.ENSMUSP00000017255	0	0	0	0	0.062	0.198	0.9	0.085	0.921
Gm5478	Krt27	10090.ENSMUSP00000097759	10090.ENSMUSP00000017732	0	0	0	0	0.05	0.198	0.9	0.048	0.917
Gm5478	Krt12	10090.ENSMUSP00000097759	10090.ENSMUSP00000017741	0	0	0	0	0.062	0.198	0.9	0.159	0.928
Gm5478	Krt20	10090.ENSMUSP00000097759	10090.ENSMUSP00000017743	0	0	0	0	0.05	0.198	0.9	0.344	0.943
Gm5478	Krt33a	10090.ENSMUSP00000097759	10090.ENSMUSP00000018399	0	0	0	0	0	0.047	0.9	0.056	0.902
Gm5478	Krt5	10090.ENSMUSP00000097759	10090.ENSMUSP00000023709	0	0	0	0.956	0.112	0	0.9	0.589	0.909
Gm5478	Krt2	10090.ENSMUSP00000097759	10090.ENSMUSP00000023712	0	0	0	0.934	0.062	0.351	0.9	0.357	0.935
Gm5478	Krt82	10090.ENSMUSP00000097759	10090.ENSMUSP00000023713	0	0	0	0.932	0	0	0.9	0.435	0.902
Gm5478	Krt84	10090.ENSMUSP00000097759	10090.ENSMUSP00000023720	0	0	0	0.932	0	0	0.9	0.479	0.903
Gm5478	Krt6b	10090.ENSMUSP00000097759	10090.ENSMUSP00000023786	0	0	0	0.971	0.104	0	0.9	0.714	0.908
Gm5478	Krt6a	10090.ENSMUSP00000097759	10090.ENSMUSP00000023788	0	0	0	0.973	0.105	0	0.9	0.171	0.907
Gm5478	Krt1	10090.ENSMUSP00000097759	10090.ENSMUSP00000023790	0	0	0	0.941	0.097	0.354	0	0.547	0.41
Gm5478	Krt4	10090.ENSMUSP00000097759	10090.ENSMUSP00000023797	0	0	0	0.931	0	0	0.9	0.285	0.901
Gm5478	Krt79	10090.ENSMUSP00000097759	10090.ENSMUSP00000023799	0	0	0	0.928	0.05	0	0.9	0.341	0.903
Gm5478	Krt18	10090.ENSMUSP00000097759	10090.ENSMUSP00000023803	0	0	0	0.693	0.232	0.103	0.9	0.308	0.931
Gm5478	Krt8	10090.ENSMUSP00000097759	10090.ENSMUSP00000023952	0	0	0	0.927	0	0	0.9	0.236	0.901
Gm5478	Krt75	10090.ENSMUSP00000097759	10090.ENSMUSP00000036246	0	0	0	0.961	0.061	0.059	0.9	0.517	0.905
Gm5478	Krt25	10090.ENSMUSP00000097759	10090.ENSMUSP00000048439	0	0	0	0	0.05	0.198	0.9	0.371	0.945
Gm5478	Krt9	10090.ENSMUSP00000097759	10090.ENSMUSP00000055255	0	0	0	0	0.062	0.198	0.9	0.343	0.943
Gm5478	Krt81	10090.ENSMUSP00000097759	10090.ENSMUSP00000056525	0	0	0	0.919	0	0	0.9	0.321	0.902
Gm5478	Krt34	10090.ENSMUSP00000097759	10090.ENSMUSP00000056622	0	0	0	0.676	0.05	0.198	0.9	0.642	0.933
Gm5478	Krt73	10090.ENSMUSP00000097759	10090.ENSMUSP00000065349	0	0	0	0.934	0	0	0.9	0.155	0.9
Gm5478	Krt72	10090.ENSMUSP00000097759	10090.ENSMUSP00000065922	0	0	0	0.936	0	0	0.9	0.166	0.9
Gm5478	Krt7	10090.ENSMUSP00000097759	10090.ENSMUSP00000069900	0	0	0	0.937	0.054	0	0.9	0.46	0.904
Gm5478	Krt33b	10090.ENSMUSP00000097759	10090.ENSMUSP00000073552	0	0	0	0.679	0	0.047	0.9	0.242	0.907
Gm5478	Krt40	10090.ENSMUSP00000097759	10090.ENSMUSP00000073869	0	0	0	0	0.062	0.058	0.9	0.115	0.911
Gm5478	Krt80	10090.ENSMUSP00000097759	10090.ENSMUSP00000076437	0	0	0	0.878	0.062	0	0.9	0	0.902
Gm5478	Krt17	10090.ENSMUSP00000097759	10090.ENSMUSP00000079699	0	0	0	0	0.077	0.198	0.9	0.616	0.967
Gm5478	Krt83	10090.ENSMUSP00000097759	10090.ENSMUSP00000080613	0	0	0	0.925	0	0	0.9	0.236	0.901
Gm5478	Krt77	10090.ENSMUSP00000097759	10090.ENSMUSP00000085311	0	0	0	0.925	0.097	0.242	0.9	0.322	0.927
Gm5478	Krt86	10090.ENSMUSP00000097759	10090.ENSMUSP00000085365	0	0	0	0.919	0.05	0.07	0.9	0.399	0.906
Gm5478	Krt76	10090.ENSMUSP00000097759	10090.ENSMUSP00000097754	0	0	0	0.938	0	0	0.9	0.257	0.901
Gm5478	Krt78	10090.ENSMUSP00000097759	10090.ENSMUSP00000126197	0	0	0	0.882	0.062	0	0.9	0.372	0.906
Gm5478	Krt35	10090.ENSMUSP00000097759	10090.ENSMUSP00000099416	0	0	0	0.686	0.05	0.198	0.9	0.211	0.921
Gm5478	Krt36	10090.ENSMUSP00000097759	10090.ENSMUSP00000103039	0	0	0	0.713	0.05	0.198	0.9	0.456	0.927
Gm5478	Krt39	10090.ENSMUSP00000097759	10090.ENSMUSP00000103069	0	0	0	0	0.062	0.058	0.9	0.29	0.928
Gm5478	Krt10	10090.ENSMUSP00000097759	10090.ENSMUSP00000099420	0	0	0	0.679	0.062	0.198	0.9	0.458	0.929
Gm5478	Krt32	10090.ENSMUSP00000097759	10090.ENSMUSP00000103042	0	0	0	0	0.05	0.198	0.9	0.194	0.93
Gm5478	Krt15	10090.ENSMUSP00000097759	10090.ENSMUSP00000103034	0	0	0	0	0.062	0.198	0.9	0.348	0.944
Ivl	Krt14	10090.ENSMUSP00000059780	10090.ENSMUSP00000007272	0	0	0	0	0.088	0	0	0.695	0.709
Ivl	Krt13	10090.ENSMUSP00000059780	10090.ENSMUSP00000007275	0	0	0	0	0	0	0	0.411	0.411
Ivl	Krt16	10090.ENSMUSP00000059780	10090.ENSMUSP00000007280	0	0	0	0	0.082	0	0	0.396	0.421
Ivl	Krt5	10090.ENSMUSP00000059780	10090.ENSMUSP00000023709	0	0	0	0	0.094	0	0	0.446	0.476
Ivl	Krt6a	10090.ENSMUSP00000059780	10090.ENSMUSP00000023788	0	0	0	0	0.103	0	0	0.395	0.434
Ivl	Krt1	10090.ENSMUSP00000059780	10090.ENSMUSP00000023790	0	0	0	0	0	0	0	0.695	0.695
Ivl	Lor	10090.ENSMUSP00000059780	10090.ENSMUSP00000052128	0	0	0	0	0	0	0	0.835	0.835
Ivl	Krt34	10090.ENSMUSP00000059780	10090.ENSMUSP00000056622	0	0	0	0	0.057	0	0	0.435	0.444
Ivl	Krt36	10090.ENSMUSP00000059780	10090.ENSMUSP00000103039	0	0	0	0	0.06	0	0	0.433	0.444
Ivl	Krt17	10090.ENSMUSP00000059780	10090.ENSMUSP00000079699	0	0	0	0	0.068	0	0	0.435	0.451
Ivl	Trp63	10090.ENSMUSP00000059780	10090.ENSMUSP00000110965	0	0	0	0	0	0	0	0.528	0.528
Ivl	Krt15	10090.ENSMUSP00000059780	10090.ENSMUSP00000103034	0	0	0	0	0.078	0	0	0.515	0.533
Ivl	Krt10	10090.ENSMUSP00000059780	10090.ENSMUSP00000099420	0	0	0	0	0	0	0	0.731	0.731
Krt1	Krt13	10090.ENSMUSP00000023790	10090.ENSMUSP00000007275	0	0	0	0.787	0.06	0.441	0	0.648	0.526
Krt1	Krt16	10090.ENSMUSP00000023790	10090.ENSMUSP00000007280	0	0	0	0.746	0.111	0.441	0	0.664	0.567
Krt1	Krt19	10090.ENSMUSP00000023790	10090.ENSMUSP00000007317	0	0	0	0.734	0.166	0.784	0	0.691	0.846
Krt1	Krt24	10090.ENSMUSP00000023790	10090.ENSMUSP00000017255	0	0	0	0.717	0.087	0.441	0	0.051	0.469
Krt1	Krt12	10090.ENSMUSP00000023790	10090.ENSMUSP00000017741	0	0	0	0.709	0.06	0.441	0	0.532	0.533
Krt1	Krt5	10090.ENSMUSP00000023790	10090.ENSMUSP00000023709	0	0	0	0.96	0.184	0.819	0	0.679	0.85
Krt1	Krt2	10090.ENSMUSP00000023790	10090.ENSMUSP00000023712	0	0	0	0.96	0.161	0.806	0	0.882	0.836
Krt1	Krt6b	10090.ENSMUSP00000023790	10090.ENSMUSP00000023786	0	0	0	0.956	0.127	0.354	0	0.593	0.426
Krt1	Krt6a	10090.ENSMUSP00000023790	10090.ENSMUSP00000023788	0	0	0	0.957	0.165	0.354	0	0.693	0.454
Krt1	Krt4	10090.ENSMUSP00000023790	10090.ENSMUSP00000023797	0	0	0	0.958	0.097	0.42	0	0.784	0.471
Krt1	Krt76	10090.ENSMUSP00000023790	10090.ENSMUSP00000097754	0	0	0	0.947	0.097	0.467	0	0.439	0.509
Krt1	Krt7	10090.ENSMUSP00000023790	10090.ENSMUSP00000069900	0	0	0	0.941	0.097	0.467	0	0.556	0.514
Krt1	Krt8	10090.ENSMUSP00000023790	10090.ENSMUSP00000023952	0	0	0	0.938	0.097	0.467	0	0.656	0.518
Krt1	Krt9	10090.ENSMUSP00000023790	10090.ENSMUSP00000055255	0	0	0	0.813	0.1	0.441	0	0.815	0.554
Krt1	Krt15	10090.ENSMUSP00000023790	10090.ENSMUSP00000103034	0	0	0	0.762	0.132	0.441	0	0.628	0.568
Krt1	Krt17	10090.ENSMUSP00000023790	10090.ENSMUSP00000079699	0	0	0	0.704	0.106	0.441	0	0.604	0.569
Krt1	Trp63	10090.ENSMUSP00000023790	10090.ENSMUSP00000110965	0	0	0	0	0.103	0	0	0.653	0.675
Krt1	Krt10	10090.ENSMUSP00000023790	10090.ENSMUSP00000099420	0	0	0	0.859	0.229	0.723	0	0.856	0.804
Krt1	Krt77	10090.ENSMUSP00000023790	10090.ENSMUSP00000085311	0	0	0	0.956	0.177	0.807	0	0.551	0.838
Krt1	Lor	10090.ENSMUSP00000023790	10090.ENSMUSP00000052128	0	0	0	0	0.186	0.114	0	0.837	0.872
Krt10	Krt28	10090.ENSMUSP00000099420	10090.ENSMUSP00000006963	0	0	0	0.94	0.123	0	0.9	0.122	0.909
Krt10	Krt23	10090.ENSMUSP00000099420	10090.ENSMUSP00000006969	0	0	0	0.871	0	0	0.9	0.474	0.905
Krt10	Krt13	10090.ENSMUSP00000099420	10090.ENSMUSP00000007275	0	0	0	0.96	0	0	0.9	0.547	0.902
Krt10	Krt16	10090.ENSMUSP00000099420	10090.ENSMUSP00000007280	0	0	0	0.951	0	0	0.9	0.697	0.903
Krt10	Krt19	10090.ENSMUSP00000099420	10090.ENSMUSP00000007317	0	0	0	0.952	0.082	0.29	0.9	0.54	0.93
Krt10	Krt31	10090.ENSMUSP00000099420	10090.ENSMUSP00000007318	0	0	0	0.912	0	0.046	0.9	0.422	0.903
Krt10	Krt24	10090.ENSMUSP00000099420	10090.ENSMUSP00000017255	0	0	0	0.944	0.062	0	0.9	0	0.902
Krt10	Krt27	10090.ENSMUSP00000099420	10090.ENSMUSP00000017732	0	0	0	0.942	0.078	0.046	0.9	0.222	0.905
Krt10	Krt12	10090.ENSMUSP00000099420	10090.ENSMUSP00000017741	0	0	0	0.942	0	0	0.9	0.552	0.903
Krt10	Krt20	10090.ENSMUSP00000099420	10090.ENSMUSP00000017743	0	0	0	0.906	0.062	0.072	0.9	0.244	0.907
Krt10	Krt33a	10090.ENSMUSP00000099420	10090.ENSMUSP00000018399	0	0	0	0.916	0	0.046	0.9	0.16	0.901
Krt10	Krt5	10090.ENSMUSP00000099420	10090.ENSMUSP00000023709	0	0	0	0.778	0.145	0.198	0.9	0.701	0.936
Krt10	Krt2	10090.ENSMUSP00000099420	10090.ENSMUSP00000023712	0	0	0	0.871	0.108	0.048	0.9	0.679	0.915
Krt10	Krt82	10090.ENSMUSP00000099420	10090.ENSMUSP00000023713	0	0	0	0.651	0.05	0.198	0.9	0.207	0.922
Krt10	Krt84	10090.ENSMUSP00000099420	10090.ENSMUSP00000023720	0	0	0	0.67	0.05	0.198	0.9	0.32	0.925
Krt10	Krt6b	10090.ENSMUSP00000099420	10090.ENSMUSP00000023786	0	0	0	0.73	0.062	0.198	0.9	0.527	0.929
Krt10	Krt6a	10090.ENSMUSP00000099420	10090.ENSMUSP00000023788	0	0	0	0.73	0.062	0.198	0.9	0.652	0.932
Krt10	Krt4	10090.ENSMUSP00000099420	10090.ENSMUSP00000023797	0	0	0	0.788	0.062	0.198	0.9	0.66	0.929
Krt10	Krt79	10090.ENSMUSP00000099420	10090.ENSMUSP00000023799	0	0	0	0.695	0.062	0.198	0.9	0.431	0.928
Krt10	Krt18	10090.ENSMUSP00000099420	10090.ENSMUSP00000023803	0	0	0	0.887	0	0.048	0.9	0.404	0.904
Krt10	Krt8	10090.ENSMUSP00000099420	10090.ENSMUSP00000023952	0	0	0	0.747	0.062	0.198	0.9	0.564	0.929
Krt10	Krt75	10090.ENSMUSP00000099420	10090.ENSMUSP00000036246	0	0	0	0.734	0.088	0.198	0.9	0.488	0.93
Krt10	Krt25	10090.ENSMUSP00000099420	10090.ENSMUSP00000048439	0	0	0	0.942	0.092	0.047	0.9	0.243	0.907
Krt10	Lor	10090.ENSMUSP00000099420	10090.ENSMUSP00000052128	0	0	0	0	0.406	0	0	0.855	0.91
Krt10	Krt9	10090.ENSMUSP00000099420	10090.ENSMUSP00000055255	0	0	0	0.944	0.062	0	0.9	0.534	0.905
Krt10	Krt81	10090.ENSMUSP00000099420	10090.ENSMUSP00000056525	0	0	0	0.676	0.05	0.198	0.9	0.201	0.921
Krt10	Krt34	10090.ENSMUSP00000099420	10090.ENSMUSP00000056622	0	0	0	0.926	0	0	0.9	0.697	0.905
Krt10	Krt73	10090.ENSMUSP00000099420	10090.ENSMUSP00000065349	0	0	0	0.627	0.05	0.198	0.9	0.342	0.926
Krt10	Krt72	10090.ENSMUSP00000099420	10090.ENSMUSP00000065922	0	0	0	0.643	0.05	0.198	0.9	0.453	0.929
Krt10	Krt7	10090.ENSMUSP00000099420	10090.ENSMUSP00000069900	0	0	0	0.706	0.062	0.198	0.9	0.391	0.926
Krt10	Krt33b	10090.ENSMUSP00000099420	10090.ENSMUSP00000073552	0	0	0	0.916	0	0.046	0.9	0.237	0.902
Krt10	Krt40	10090.ENSMUSP00000099420	10090.ENSMUSP00000073869	0	0	0	0.888	0	0.047	0.9	0.348	0.904
Krt10	Krt80	10090.ENSMUSP00000099420	10090.ENSMUSP00000076437	0	0	0	0.615	0.053	0.198	0.9	0.341	0.927
Krt10	Krt17	10090.ENSMUSP00000099420	10090.ENSMUSP00000079699	0	0	0	0.95	0.062	0	0.9	0.615	0.905
Krt10	Krt83	10090.ENSMUSP00000099420	10090.ENSMUSP00000080613	0	0	0	0.67	0.05	0.198	0.9	0.252	0.923
Krt10	Krt77	10090.ENSMUSP00000099420	10090.ENSMUSP00000085311	0	0	0	0.792	0.05	0.342	0.9	0.491	0.938
Krt10	Krt86	10090.ENSMUSP00000099420	10090.ENSMUSP00000085365	0	0	0	0.673	0.05	0.198	0.9	0.281	0.923
Krt10	Krt76	10090.ENSMUSP00000099420	10090.ENSMUSP00000097754	0	0	0	0.699	0.062	0.198	0.9	0.369	0.926
Krt10	Krt35	10090.ENSMUSP00000099420	10090.ENSMUSP00000099416	0	0	0	0.912	0.091	0.046	0.9	0.061	0.905
Krt10	Trp53	10090.ENSMUSP00000099420	10090.ENSMUSP00000104298	0	0	0	0	0	0	0	0.407	0.407
Krt10	Trp63	10090.ENSMUSP00000099420	10090.ENSMUSP00000110965	0	0	0	0	0.061	0	0	0.473	0.483
Krt10	Krt39	10090.ENSMUSP00000099420	10090.ENSMUSP00000103069	0	0	0	0.853	0	0	0.9	0.234	0.902
Krt10	Krt15	10090.ENSMUSP00000099420	10090.ENSMUSP00000103034	0	0	0	0.956	0	0	0.9	0.682	0.902
Krt10	Krt32	10090.ENSMUSP00000099420	10090.ENSMUSP00000103042	0	0	0	0.899	0	0	0.9	0.438	0.904
Krt10	Krt36	10090.ENSMUSP00000099420	10090.ENSMUSP00000103039	0	0	0	0.911	0	0.046	0.9	0.612	0.905
Krt10	Krt78	10090.ENSMUSP00000099420	10090.ENSMUSP00000126197	0	0	0	0.571	0.05	0.198	0.9	0.443	0.932
Krt12	Krt28	10090.ENSMUSP00000017741	10090.ENSMUSP00000006963	0	0	0	0.936	0	0	0.9	0.242	0.901
Krt12	Krt23	10090.ENSMUSP00000017741	10090.ENSMUSP00000006969	0	0	0	0.897	0	0	0.9	0.115	0.9
Krt12	Krt13	10090.ENSMUSP00000017741	10090.ENSMUSP00000007275	0	0	0	0.943	0	0	0.9	0.497	0.902
Krt12	Krt16	10090.ENSMUSP00000017741	10090.ENSMUSP00000007280	0	0	0	0.937	0	0	0.9	0.321	0.901
Krt12	Krt19	10090.ENSMUSP00000017741	10090.ENSMUSP00000007317	0	0	0	0.947	0.082	0.29	0.9	0.45	0.93
Krt12	Krt31	10090.ENSMUSP00000017741	10090.ENSMUSP00000007318	0	0	0	0.92	0	0.046	0.9	0.377	0.903
Krt12	Krt24	10090.ENSMUSP00000017741	10090.ENSMUSP00000017255	0	0	0	0.943	0	0	0.9	0.169	0.9
Krt12	Krt27	10090.ENSMUSP00000017741	10090.ENSMUSP00000017732	0	0	0	0.943	0	0.046	0.9	0.217	0.901
Krt12	Krt35	10090.ENSMUSP00000017741	10090.ENSMUSP00000099416	0	0	0	0.912	0	0.046	0.9	0.058	0.9
Krt12	Krt25	10090.ENSMUSP00000017741	10090.ENSMUSP00000048439	0	0	0	0.938	0	0.047	0.9	0.071	0.9
Krt12	Krt33b	10090.ENSMUSP00000017741	10090.ENSMUSP00000073552	0	0	0	0.923	0	0.046	0.9	0.222	0.901
Krt12	Krt33a	10090.ENSMUSP00000017741	10090.ENSMUSP00000018399	0	0	0	0.92	0	0.046	0.9	0.27	0.902
Krt12	Krt17	10090.ENSMUSP00000017741	10090.ENSMUSP00000079699	0	0	0	0.95	0	0	0.9	0.439	0.902
Krt12	Krt18	10090.ENSMUSP00000017741	10090.ENSMUSP00000023803	0	0	0	0.884	0	0.048	0.9	0.217	0.902
Krt12	Krt39	10090.ENSMUSP00000017741	10090.ENSMUSP00000103069	0	0	0	0.856	0	0	0.9	0.3	0.903
Krt12	Krt15	10090.ENSMUSP00000017741	10090.ENSMUSP00000103034	0	0	0	0.938	0	0	0.9	0.63	0.903
Krt12	Krt34	10090.ENSMUSP00000017741	10090.ENSMUSP00000056622	0	0	0	0.929	0	0	0.9	0.538	0.903
Krt12	Krt32	10090.ENSMUSP00000017741	10090.ENSMUSP00000103042	0	0	0	0.904	0	0	0.9	0.432	0.903
Krt12	Krt40	10090.ENSMUSP00000017741	10090.ENSMUSP00000073869	0	0	0	0.895	0.061	0.047	0.9	0.229	0.904
Krt12	Krt36	10090.ENSMUSP00000017741	10090.ENSMUSP00000103039	0	0	0	0.912	0	0.046	0.9	0.536	0.905
Krt12	Krt2	10090.ENSMUSP00000017741	10090.ENSMUSP00000023712	0	0	0	0.726	0	0.048	0.9	0.306	0.908
Krt12	Krt9	10090.ENSMUSP00000017741	10090.ENSMUSP00000055255	0	0	0	0.886	0.09	0	0.9	0.423	0.909
Krt12	Krt20	10090.ENSMUSP00000017741	10090.ENSMUSP00000017743	0	0	0	0.922	0.099	0.072	0.9	0.633	0.913
Krt12	Krt86	10090.ENSMUSP00000017741	10090.ENSMUSP00000085365	0	0	0	0.706	0.05	0.198	0.9	0.059	0.917
Krt12	Krt75	10090.ENSMUSP00000017741	10090.ENSMUSP00000036246	0	0	0	0.708	0.05	0.198	0.9	0.168	0.92
Krt12	Krt83	10090.ENSMUSP00000017741	10090.ENSMUSP00000080613	0	0	0	0.709	0.05	0.198	0.9	0.234	0.922
Krt12	Krt72	10090.ENSMUSP00000017741	10090.ENSMUSP00000065922	0	0	0	0.68	0.05	0.198	0.9	0.247	0.922
Krt12	Krt80	10090.ENSMUSP00000017741	10090.ENSMUSP00000076437	0	0	0	0.646	0.053	0.198	0.9	0.201	0.922
Krt12	Krt79	10090.ENSMUSP00000017741	10090.ENSMUSP00000023799	0	0	0	0.692	0.05	0.198	0.9	0.237	0.922
Krt12	Krt8	10090.ENSMUSP00000017741	10090.ENSMUSP00000023952	0	0	0	0.715	0.062	0.198	0.9	0.252	0.923
Krt12	Krt7	10090.ENSMUSP00000017741	10090.ENSMUSP00000069900	0	0	0	0.719	0.062	0.198	0.9	0.26	0.923
Krt12	Krt81	10090.ENSMUSP00000017741	10090.ENSMUSP00000056525	0	0	0	0.712	0.05	0.198	0.9	0.349	0.924
Krt12	Krt6a	10090.ENSMUSP00000017741	10090.ENSMUSP00000023788	0	0	0	0.706	0.062	0.198	0.9	0.311	0.924
Krt12	Krt84	10090.ENSMUSP00000017741	10090.ENSMUSP00000023720	0	0	0	0.727	0.07	0.198	0.9	0.34	0.925
Krt12	Krt82	10090.ENSMUSP00000017741	10090.ENSMUSP00000023713	0	0	0	0.685	0.05	0.198	0.9	0.332	0.925
Krt12	Krt5	10090.ENSMUSP00000017741	10090.ENSMUSP00000023709	0	0	0	0.718	0.062	0.198	0.9	0.4	0.926
Krt12	Krt78	10090.ENSMUSP00000017741	10090.ENSMUSP00000126197	0	0	0	0.607	0.05	0.198	0.9	0.356	0.927
Krt12	Krt6b	10090.ENSMUSP00000017741	10090.ENSMUSP00000023786	0	0	0	0.705	0.062	0.198	0.9	0.397	0.927
Krt12	Krt73	10090.ENSMUSP00000017741	10090.ENSMUSP00000065349	0	0	0	0.673	0.076	0.198	0.9	0.37	0.928
Krt12	Krt4	10090.ENSMUSP00000017741	10090.ENSMUSP00000023797	0	0	0	0.71	0.062	0.198	0.9	0.523	0.93
Krt12	Krt76	10090.ENSMUSP00000017741	10090.ENSMUSP00000097754	0	0	0	0.727	0.062	0.198	0.9	0.751	0.934
Krt12	Krt77	10090.ENSMUSP00000017741	10090.ENSMUSP00000085311	0	0	0	0.704	0.076	0.342	0.9	0.396	0.941
Krt13	Krt28	10090.ENSMUSP00000007275	10090.ENSMUSP00000006963	0	0	0	0.932	0	0	0.9	0.122	0.9
Krt13	Krt23	10090.ENSMUSP00000007275	10090.ENSMUSP00000006969	0	0	0	0.892	0.062	0	0.9	0.266	0.904
Krt13	Lor	10090.ENSMUSP00000007275	10090.ENSMUSP00000052128	0	0	0	0	0.247	0	0	0.301	0.451
Krt13	Krt33b	10090.ENSMUSP00000007275	10090.ENSMUSP00000073552	0	0	0	0.935	0	0.046	0.9	0.046	0.9
Krt13	Krt33a	10090.ENSMUSP00000007275	10090.ENSMUSP00000018399	0	0	0	0.933	0	0.046	0.9	0.046	0.9
Krt13	Krt39	10090.ENSMUSP00000007275	10090.ENSMUSP00000103069	0	0	0	0.89	0	0	0.9	0	0.9
Krt13	Krt31	10090.ENSMUSP00000007275	10090.ENSMUSP00000007318	0	0	0	0.93	0	0.046	0.9	0.046	0.9
Krt13	Krt35	10090.ENSMUSP00000007275	10090.ENSMUSP00000099416	0	0	0	0.926	0	0.046	0.9	0	0.9
Krt13	Krt40	10090.ENSMUSP00000007275	10090.ENSMUSP00000073869	0	0	0	0.904	0.045	0.047	0.9	0.049	0.901
Krt13	Krt34	10090.ENSMUSP00000007275	10090.ENSMUSP00000056622	0	0	0	0.941	0	0	0.9	0.257	0.901
Krt13	Krt25	10090.ENSMUSP00000007275	10090.ENSMUSP00000048439	0	0	0	0.926	0	0.047	0.9	0.208	0.901
Krt13	Krt27	10090.ENSMUSP00000007275	10090.ENSMUSP00000017732	0	0	0	0.932	0	0.046	0.9	0.262	0.902
Krt13	Krt24	10090.ENSMUSP00000007275	10090.ENSMUSP00000017255	0	0	0	0.942	0.062	0	0.9	0.152	0.902
Krt13	Krt32	10090.ENSMUSP00000007275	10090.ENSMUSP00000103042	0	0	0	0.912	0.076	0	0.9	0	0.903
Krt13	Krt9	10090.ENSMUSP00000007275	10090.ENSMUSP00000055255	0	0	0	0.936	0.062	0	0.9	0.434	0.904
Krt13	Krt36	10090.ENSMUSP00000007275	10090.ENSMUSP00000103039	0	0	0	0.926	0.068	0.046	0.9	0.152	0.904
Krt13	Krt2	10090.ENSMUSP00000007275	10090.ENSMUSP00000023712	0	0	0	0.792	0	0.056	0.9	0.203	0.905
Krt13	Krt20	10090.ENSMUSP00000007275	10090.ENSMUSP00000017743	0	0	0	0.913	0	0.072	0.9	0.422	0.906
Krt13	Krt17	10090.ENSMUSP00000007275	10090.ENSMUSP00000079699	0	0	0	0.959	0.099	0	0.9	0.582	0.908
Krt13	Krt18	10090.ENSMUSP00000007275	10090.ENSMUSP00000023803	0	0	0	0.891	0.061	0.048	0.9	0.591	0.908
Krt13	Krt16	10090.ENSMUSP00000007275	10090.ENSMUSP00000007280	0	0	0	0.959	0.122	0	0.9	0.608	0.91
Krt13	Krt81	10090.ENSMUSP00000007275	10090.ENSMUSP00000056525	0	0	0	0.707	0.05	0.198	0.9	0.066	0.917
Krt13	Krt83	10090.ENSMUSP00000007275	10090.ENSMUSP00000080613	0	0	0	0.706	0.05	0.198	0.9	0.059	0.917
Krt13	Krt84	10090.ENSMUSP00000007275	10090.ENSMUSP00000023720	0	0	0	0.742	0.05	0.198	0.9	0	0.917
Krt13	Krt72	10090.ENSMUSP00000007275	10090.ENSMUSP00000065922	0	0	0	0.711	0.05	0.198	0.9	0.065	0.917
Krt13	Krt73	10090.ENSMUSP00000007275	10090.ENSMUSP00000065349	0	0	0	0.694	0.05	0.198	0.9	0	0.917
Krt13	Krt82	10090.ENSMUSP00000007275	10090.ENSMUSP00000023713	0	0	0	0.698	0.05	0.198	0.9	0	0.917
Krt13	Krt79	10090.ENSMUSP00000007275	10090.ENSMUSP00000023799	0	0	0	0.735	0.05	0.198	0.9	0.048	0.917
Krt13	Krt75	10090.ENSMUSP00000007275	10090.ENSMUSP00000036246	0	0	0	0.789	0.061	0.198	0.9	0.059	0.918
Krt13	Krt80	10090.ENSMUSP00000007275	10090.ENSMUSP00000076437	0	0	0	0.654	0.081	0.198	0.9	0.059	0.92
Krt13	Krt86	10090.ENSMUSP00000007275	10090.ENSMUSP00000085365	0	0	0	0.71	0.061	0.198	0.9	0.184	0.921
Krt13	Krt6b	10090.ENSMUSP00000007275	10090.ENSMUSP00000023786	0	0	0	0.778	0.114	0.198	0.9	0.045	0.922
Krt13	Krt78	10090.ENSMUSP00000007275	10090.ENSMUSP00000126197	0	0	0	0.651	0.114	0.198	0.9	0.08	0.923
Krt13	Krt76	10090.ENSMUSP00000007275	10090.ENSMUSP00000097754	0	0	0	0.762	0.062	0.198	0.9	0.346	0.924
Krt13	Krt15	10090.ENSMUSP00000007275	10090.ENSMUSP00000103034	0	0	0	0.975	0.299	0	0.9	0.698	0.928
Krt13	Krt8	10090.ENSMUSP00000007275	10090.ENSMUSP00000023952	0	0	0	0.752	0.062	0.198	0.9	0.577	0.929
Krt13	Krt6a	10090.ENSMUSP00000007275	10090.ENSMUSP00000023788	0	0	0	0.778	0.16	0.198	0.9	0.308	0.931
Krt13	Krt77	10090.ENSMUSP00000007275	10090.ENSMUSP00000085311	0	0	0	0.793	0.05	0.342	0.9	0	0.932
Krt13	Krt19	10090.ENSMUSP00000007275	10090.ENSMUSP00000007317	0	0	0	0.963	0.117	0.29	0.9	0.66	0.933
Krt13	Krt5	10090.ENSMUSP00000007275	10090.ENSMUSP00000023709	0	0	0	0.791	0.151	0.198	0.9	0.581	0.934
Krt13	Krt7	10090.ENSMUSP00000007275	10090.ENSMUSP00000069900	0	0	0	0.726	0.062	0.342	0.9	0.548	0.942
Krt13	Krt4	10090.ENSMUSP00000007275	10090.ENSMUSP00000023797	0	0	0	0.8	0.707	0.198	0.9	0.694	0.977
Krt14	Sox9	10090.ENSMUSP00000007272	10090.ENSMUSP00000000579	0	0	0	0	0	0	0	0.444	0.444
Krt14	Krt15	10090.ENSMUSP00000007272	10090.ENSMUSP00000103034	0	0	0	0.962	0.419	0	0	0.708	0.435
Krt14	Krt17	10090.ENSMUSP00000007272	10090.ENSMUSP00000079699	0	0	0	0.976	0.501	0	0	0.763	0.51
Krt14	Krt6b	10090.ENSMUSP00000007272	10090.ENSMUSP00000023786	0	0	0	0.734	0.143	0.454	0	0.565	0.583
Krt14	Trp53	10090.ENSMUSP00000007272	10090.ENSMUSP00000104298	0	0	0	0	0.062	0	0	0.614	0.623
Krt14	Pgr	10090.ENSMUSP00000007272	10090.ENSMUSP00000063562	0	0	0	0	0.049	0.046	0	0.627	0.632
Krt14	Krt6a	10090.ENSMUSP00000007272	10090.ENSMUSP00000023788	0	0	0	0.732	0.221	0.454	0	0.709	0.639
Krt14	Krt4	10090.ENSMUSP00000007272	10090.ENSMUSP00000023797	0	0	0	0.755	0.138	0.618	0	0.687	0.713
Krt14	Trp63	10090.ENSMUSP00000007272	10090.ENSMUSP00000110965	0	0	0	0	0.17	0	0	0.676	0.719
Krt14	Krt7	10090.ENSMUSP00000007272	10090.ENSMUSP00000069900	0	0	0	0.692	0.099	0.669	0	0.617	0.746
Krt14	Krt8	10090.ENSMUSP00000007272	10090.ENSMUSP00000023952	0	0	0	0.714	0.123	0.669	0	0.796	0.765
Krt14	Krt76	10090.ENSMUSP00000007272	10090.ENSMUSP00000097754	0	0	0	0.699	0.062	0.751	0	0.548	0.795
Krt14	Lor	10090.ENSMUSP00000007272	10090.ENSMUSP00000052128	0	0	0	0	0.214	0	0	0.782	0.821
Krt14	Krt5	10090.ENSMUSP00000007272	10090.ENSMUSP00000023709	0	0	0	0.753	0.653	0.86	0	0.919	0.96
Krt15	Sox9	10090.ENSMUSP00000103034	10090.ENSMUSP00000000579	0	0	0	0	0	0	0	0.487	0.487
Krt15	Krt28	10090.ENSMUSP00000103034	10090.ENSMUSP00000006963	0	0	0	0.929	0	0	0.9	0.451	0.903
Krt15	Krt23	10090.ENSMUSP00000103034	10090.ENSMUSP00000006969	0	0	0	0.891	0.098	0	0.9	0.427	0.91
Krt15	Krt16	10090.ENSMUSP00000103034	10090.ENSMUSP00000007280	0	0	0	0.957	0.124	0	0.9	0.641	0.911
Krt15	Krt19	10090.ENSMUSP00000103034	10090.ENSMUSP00000007317	0	0	0	0.967	0.127	0.29	0.9	0.643	0.934
Krt15	Krt31	10090.ENSMUSP00000103034	10090.ENSMUSP00000007318	0	0	0	0.93	0.068	0.046	0.9	0.349	0.905
Krt15	Krt24	10090.ENSMUSP00000103034	10090.ENSMUSP00000017255	0	0	0	0.936	0.063	0	0.9	0.411	0.904
Krt15	Krt27	10090.ENSMUSP00000103034	10090.ENSMUSP00000017732	0	0	0	0.933	0	0.046	0.9	0.22	0.901
Krt15	Krt20	10090.ENSMUSP00000103034	10090.ENSMUSP00000017743	0	0	0	0.919	0	0.072	0.9	0.179	0.904
Krt15	Krt33a	10090.ENSMUSP00000103034	10090.ENSMUSP00000018399	0	0	0	0.933	0.062	0.046	0.9	0.188	0.903
Krt15	Krt5	10090.ENSMUSP00000103034	10090.ENSMUSP00000023709	0	0	0	0.785	0.613	0.198	0.9	0.572	0.97
Krt15	Krt2	10090.ENSMUSP00000103034	10090.ENSMUSP00000023712	0	0	0	0.78	0	0.051	0.9	0.497	0.911
Krt15	Krt82	10090.ENSMUSP00000103034	10090.ENSMUSP00000023713	0	0	0	0.687	0.05	0.198	0.9	0.244	0.922
Krt15	Krt84	10090.ENSMUSP00000103034	10090.ENSMUSP00000023720	0	0	0	0.738	0.05	0.198	0.9	0.418	0.925
Krt15	Krt6b	10090.ENSMUSP00000103034	10090.ENSMUSP00000023786	0	0	0	0.771	0.088	0.198	0.9	0.492	0.929
Krt15	Krt6a	10090.ENSMUSP00000103034	10090.ENSMUSP00000023788	0	0	0	0.771	0.181	0.198	0.9	0.58	0.937
Krt15	Krt4	10090.ENSMUSP00000103034	10090.ENSMUSP00000023797	0	0	0	0.792	0.22	0.198	0.9	0.663	0.941
Krt15	Krt79	10090.ENSMUSP00000103034	10090.ENSMUSP00000023799	0	0	0	0.718	0.12	0.198	0.9	0.256	0.928
Krt15	Krt18	10090.ENSMUSP00000103034	10090.ENSMUSP00000023803	0	0	0	0.904	0.062	0.056	0.9	0.487	0.908
Krt15	Krt8	10090.ENSMUSP00000103034	10090.ENSMUSP00000023952	0	0	0	0.737	0.077	0.198	0.9	0.523	0.93
Krt15	Krt75	10090.ENSMUSP00000103034	10090.ENSMUSP00000036246	0	0	0	0.773	0.11	0.198	0.9	0.527	0.931
Krt15	Krt25	10090.ENSMUSP00000103034	10090.ENSMUSP00000048439	0	0	0	0.927	0	0.047	0.9	0.084	0.9
Krt15	Lor	10090.ENSMUSP00000103034	10090.ENSMUSP00000052128	0	0	0	0	0.236	0	0	0.528	0.624
Krt15	Krt9	10090.ENSMUSP00000103034	10090.ENSMUSP00000055255	0	0	0	0.928	0.061	0	0.9	0.578	0.906
Krt15	Krt81	10090.ENSMUSP00000103034	10090.ENSMUSP00000056525	0	0	0	0.686	0.053	0.198	0.9	0.386	0.926
Krt15	Krt34	10090.ENSMUSP00000103034	10090.ENSMUSP00000056622	0	0	0	0.94	0.056	0	0.9	0.622	0.905
Krt15	Krt73	10090.ENSMUSP00000103034	10090.ENSMUSP00000065349	0	0	0	0.665	0.05	0.198	0.9	0.325	0.925
Krt15	Krt72	10090.ENSMUSP00000103034	10090.ENSMUSP00000065922	0	0	0	0.698	0.05	0.198	0.9	0.339	0.924
Krt15	Krt7	10090.ENSMUSP00000103034	10090.ENSMUSP00000069900	0	0	0	0.72	0.062	0.198	0.9	0.515	0.929
Krt15	Krt33b	10090.ENSMUSP00000103034	10090.ENSMUSP00000073552	0	0	0	0.935	0	0.046	0.9	0.151	0.901
Krt15	Krt40	10090.ENSMUSP00000103034	10090.ENSMUSP00000073869	0	0	0	0.903	0	0.047	0.9	0.2	0.902
Krt15	Krt80	10090.ENSMUSP00000103034	10090.ENSMUSP00000076437	0	0	0	0.663	0.087	0.198	0.9	0.374	0.929
Krt15	Krt17	10090.ENSMUSP00000103034	10090.ENSMUSP00000079699	0	0	0	0.962	0.226	0	0.9	0.717	0.921
Krt15	Krt83	10090.ENSMUSP00000103034	10090.ENSMUSP00000080613	0	0	0	0.688	0.05	0.198	0.9	0.269	0.923
Krt15	Krt77	10090.ENSMUSP00000103034	10090.ENSMUSP00000085311	0	0	0	0.781	0.11	0.342	0.9	0.435	0.942
Krt15	Krt86	10090.ENSMUSP00000103034	10090.ENSMUSP00000085365	0	0	0	0.692	0.06	0.198	0.9	0.165	0.921
Krt15	Krt76	10090.ENSMUSP00000103034	10090.ENSMUSP00000097754	0	0	0	0.747	0.062	0.198	0.9	0.488	0.927
Krt15	Krt35	10090.ENSMUSP00000103034	10090.ENSMUSP00000099416	0	0	0	0.928	0	0.046	0.9	0.33	0.902
Krt15	Trp63	10090.ENSMUSP00000103034	10090.ENSMUSP00000110965	0	0	0	0	0.205	0	0	0.308	0.426
Krt15	Krt39	10090.ENSMUSP00000103034	10090.ENSMUSP00000103069	0	0	0	0.875	0	0	0.9	0.233	0.902
Krt15	Krt36	10090.ENSMUSP00000103034	10090.ENSMUSP00000103039	0	0	0	0.93	0.068	0.046	0.9	0.437	0.906
Krt15	Krt32	10090.ENSMUSP00000103034	10090.ENSMUSP00000103042	0	0	0	0.919	0.117	0	0.9	0.522	0.911
Krt15	Krt78	10090.ENSMUSP00000103034	10090.ENSMUSP00000126197	0	0	0	0.606	0.112	0.198	0.9	0.435	0.935
Krt16	Krt28	10090.ENSMUSP00000007280	10090.ENSMUSP00000006963	0	0	0	0.92	0	0	0.9	0.122	0.9
Krt16	Krt23	10090.ENSMUSP00000007280	10090.ENSMUSP00000006969	0	0	0	0.889	0.062	0	0.9	0.358	0.905
Krt16	Lor	10090.ENSMUSP00000007280	10090.ENSMUSP00000052128	0	0	0	0	0	0	0	0.582	0.582
Krt16	Krt35	10090.ENSMUSP00000007280	10090.ENSMUSP00000099416	0	0	0	0.928	0	0.046	0.9	0.09	0.9
Krt16	Krt33b	10090.ENSMUSP00000007280	10090.ENSMUSP00000073552	0	0	0	0.93	0	0.046	0.9	0.193	0.901
Krt16	Krt40	10090.ENSMUSP00000007280	10090.ENSMUSP00000073869	0	0	0	0.903	0	0.047	0.9	0.127	0.901
Krt16	Krt27	10090.ENSMUSP00000007280	10090.ENSMUSP00000017732	0	0	0	0.93	0	0.046	0.9	0.109	0.901
Krt16	Krt25	10090.ENSMUSP00000007280	10090.ENSMUSP00000048439	0	0	0	0.925	0	0.047	0.9	0.134	0.901
Krt16	Krt33a	10090.ENSMUSP00000007280	10090.ENSMUSP00000018399	0	0	0	0.928	0.057	0.046	0.9	0.067	0.902
Krt16	Krt39	10090.ENSMUSP00000007280	10090.ENSMUSP00000103069	0	0	0	0.872	0	0	0.9	0.245	0.902
Krt16	Krt31	10090.ENSMUSP00000007280	10090.ENSMUSP00000007318	0	0	0	0.926	0	0.046	0.9	0.334	0.902
Krt16	Krt24	10090.ENSMUSP00000007280	10090.ENSMUSP00000017255	0	0	0	0.936	0.06	0	0.9	0.226	0.903
Krt16	Krt20	10090.ENSMUSP00000007280	10090.ENSMUSP00000017743	0	0	0	0.914	0	0.072	0.9	0.24	0.904
Krt16	Krt36	10090.ENSMUSP00000007280	10090.ENSMUSP00000103039	0	0	0	0.933	0.048	0.046	0.9	0.589	0.905
Krt16	Krt9	10090.ENSMUSP00000007280	10090.ENSMUSP00000055255	0	0	0	0.922	0.063	0	0.9	0.598	0.906
Krt16	Krt18	10090.ENSMUSP00000007280	10090.ENSMUSP00000023803	0	0	0	0.898	0.061	0.048	0.9	0.47	0.907
Krt16	Krt34	10090.ENSMUSP00000007280	10090.ENSMUSP00000056622	0	0	0	0.936	0.071	0	0.9	0.649	0.907
Krt16	Krt32	10090.ENSMUSP00000007280	10090.ENSMUSP00000103042	0	0	0	0.914	0.08	0	0.9	0.418	0.907
Krt16	Krt2	10090.ENSMUSP00000007280	10090.ENSMUSP00000023712	0	0	0	0.738	0.06	0.05	0.9	0.55	0.916
Krt16	Krt73	10090.ENSMUSP00000007280	10090.ENSMUSP00000065349	0	0	0	0.655	0.05	0.198	0.9	0.223	0.922
Krt16	Krt82	10090.ENSMUSP00000007280	10090.ENSMUSP00000023713	0	0	0	0.668	0.05	0.198	0.9	0.236	0.922
Krt16	Krt83	10090.ENSMUSP00000007280	10090.ENSMUSP00000080613	0	0	0	0.661	0.05	0.198	0.9	0.304	0.924
Krt16	Krt86	10090.ENSMUSP00000007280	10090.ENSMUSP00000085365	0	0	0	0.668	0.062	0.198	0.9	0.313	0.925
Krt16	Krt76	10090.ENSMUSP00000007280	10090.ENSMUSP00000097754	0	0	0	0.7	0.062	0.198	0.9	0.34	0.925
Krt16	Krt84	10090.ENSMUSP00000007280	10090.ENSMUSP00000023720	0	0	0	0.727	0.067	0.198	0.9	0.459	0.928
Krt16	Krt7	10090.ENSMUSP00000007280	10090.ENSMUSP00000069900	0	0	0	0.687	0.072	0.198	0.9	0.388	0.928
Krt16	Krt81	10090.ENSMUSP00000007280	10090.ENSMUSP00000056525	0	0	0	0.664	0.08	0.198	0.9	0.377	0.929
Krt16	Krt8	10090.ENSMUSP00000007280	10090.ENSMUSP00000023952	0	0	0	0.725	0.062	0.198	0.9	0.511	0.929
Krt16	Krt79	10090.ENSMUSP00000007280	10090.ENSMUSP00000023799	0	0	0	0.691	0.102	0.198	0.9	0.351	0.929
Krt16	Krt19	10090.ENSMUSP00000007280	10090.ENSMUSP00000007317	0	0	0	0.959	0.098	0.29	0.9	0.511	0.931
Krt16	Krt4	10090.ENSMUSP00000007280	10090.ENSMUSP00000023797	0	0	0	0.754	0.082	0.198	0.9	0.606	0.931
Krt16	Krt80	10090.ENSMUSP00000007280	10090.ENSMUSP00000076437	0	0	0	0.636	0.088	0.198	0.9	0.395	0.931
Krt16	Krt72	10090.ENSMUSP00000007280	10090.ENSMUSP00000065922	0	0	0	0.663	0.05	0.198	0.9	0.563	0.932
Krt16	Krt75	10090.ENSMUSP00000007280	10090.ENSMUSP00000036246	0	0	0	0.747	0.118	0.198	0.9	0.605	0.934
Krt16	Krt78	10090.ENSMUSP00000007280	10090.ENSMUSP00000126197	0	0	0	0.625	0.099	0.198	0.9	0.46	0.934
Krt16	Krt17	10090.ENSMUSP00000007280	10090.ENSMUSP00000079699	0	0	0	0.968	0.398	0	0.9	0.855	0.938
Krt16	Krt77	10090.ENSMUSP00000007280	10090.ENSMUSP00000085311	0	0	0	0.728	0.07	0.342	0.9	0.489	0.941
Krt16	Krt6b	10090.ENSMUSP00000007280	10090.ENSMUSP00000023786	0	0	0	0.747	0.237	0.198	0.9	0.738	0.945
Krt16	Krt6a	10090.ENSMUSP00000007280	10090.ENSMUSP00000023788	0	0	0	0.747	0.237	0.198	0.9	0.778	0.946
Krt16	Krt5	10090.ENSMUSP00000007280	10090.ENSMUSP00000023709	0	0	0	0.759	0.267	0.768	0.9	0.666	0.984
Krt17	Krt28	10090.ENSMUSP00000079699	10090.ENSMUSP00000006963	0	0	0	0.932	0.078	0	0.9	0.267	0.905
Krt17	Krt23	10090.ENSMUSP00000079699	10090.ENSMUSP00000006969	0	0	0	0.89	0.092	0	0.9	0.279	0.907
Krt17	Krt19	10090.ENSMUSP00000079699	10090.ENSMUSP00000007317	0	0	0	0.965	0.118	0.29	0.9	0.604	0.933
Krt17	Krt31	10090.ENSMUSP00000079699	10090.ENSMUSP00000007318	0	0	0	0.934	0.052	0.046	0.9	0.409	0.904
Krt17	Krt24	10090.ENSMUSP00000079699	10090.ENSMUSP00000017255	0	0	0	0.943	0.062	0	0.9	0.266	0.903
Krt17	Krt27	10090.ENSMUSP00000079699	10090.ENSMUSP00000017732	0	0	0	0.935	0	0.046	0.9	0.339	0.902
Krt17	Krt20	10090.ENSMUSP00000079699	10090.ENSMUSP00000017743	0	0	0	0.93	0.062	0.072	0.9	0.409	0.907
Krt17	Krt33a	10090.ENSMUSP00000079699	10090.ENSMUSP00000018399	0	0	0	0.936	0.085	0.046	0.9	0.289	0.906
Krt17	Krt5	10090.ENSMUSP00000079699	10090.ENSMUSP00000023709	0	0	0	0.727	0.458	0.198	0.9	0.762	0.962
Krt17	Krt2	10090.ENSMUSP00000079699	10090.ENSMUSP00000023712	0	0	0	0.718	0.062	0.048	0.9	0.443	0.914
Krt17	Krt82	10090.ENSMUSP00000079699	10090.ENSMUSP00000023713	0	0	0	0.697	0.05	0.198	0.9	0.206	0.921
Krt17	Krt84	10090.ENSMUSP00000079699	10090.ENSMUSP00000023720	0	0	0	0.721	0.05	0.198	0.9	0.484	0.927
Krt17	Krt6b	10090.ENSMUSP00000079699	10090.ENSMUSP00000023786	0	0	0	0.728	0.114	0.198	0.9	0.678	0.936
Krt17	Krt6a	10090.ENSMUSP00000079699	10090.ENSMUSP00000023788	0	0	0	0.728	0.22	0.198	0.9	0.704	0.944
Krt17	Krt4	10090.ENSMUSP00000079699	10090.ENSMUSP00000023797	0	0	0	0.729	0.088	0.198	0.9	0.618	0.933
Krt17	Krt79	10090.ENSMUSP00000079699	10090.ENSMUSP00000023799	0	0	0	0.716	0.108	0.198	0.9	0.565	0.934
Krt17	Krt18	10090.ENSMUSP00000079699	10090.ENSMUSP00000023803	0	0	0	0.903	0.08	0.048	0.9	0.607	0.91
Krt17	Krt8	10090.ENSMUSP00000079699	10090.ENSMUSP00000023952	0	0	0	0.73	0.089	0.198	0.9	0.626	0.933
Krt17	Krt75	10090.ENSMUSP00000079699	10090.ENSMUSP00000036246	0	0	0	0.728	0.135	0.198	0.9	0.604	0.936
Krt17	Krt25	10090.ENSMUSP00000079699	10090.ENSMUSP00000048439	0	0	0	0.93	0	0.047	0.9	0.138	0.901
Krt17	Lor	10090.ENSMUSP00000079699	10090.ENSMUSP00000052128	0	0	0	0	0.094	0	0	0.482	0.51
Krt17	Krt9	10090.ENSMUSP00000079699	10090.ENSMUSP00000055255	0	0	0	0.912	0.062	0	0.9	0.56	0.906
Krt17	Krt81	10090.ENSMUSP00000079699	10090.ENSMUSP00000056525	0	0	0	0.69	0.062	0.198	0.9	0.388	0.927
Krt17	Krt34	10090.ENSMUSP00000079699	10090.ENSMUSP00000056622	0	0	0	0.943	0.06	0	0.9	0.698	0.905
Krt17	Krt73	10090.ENSMUSP00000079699	10090.ENSMUSP00000065349	0	0	0	0.662	0.05	0.198	0.9	0.343	0.925
Krt17	Krt72	10090.ENSMUSP00000079699	10090.ENSMUSP00000065922	0	0	0	0.673	0.05	0.198	0.9	0.543	0.931
Krt17	Krt7	10090.ENSMUSP00000079699	10090.ENSMUSP00000069900	0	0	0	0.707	0.081	0.342	0.9	0.571	0.944
Krt17	Krt33b	10090.ENSMUSP00000079699	10090.ENSMUSP00000073552	0	0	0	0.937	0.052	0.046	0.9	0.362	0.903
Krt17	Krt40	10090.ENSMUSP00000079699	10090.ENSMUSP00000073869	0	0	0	0.913	0	0.047	0.9	0.148	0.901
Krt17	Krt80	10090.ENSMUSP00000079699	10090.ENSMUSP00000076437	0	0	0	0.66	0.078	0.198	0.9	0.403	0.929
Krt17	Trp53	10090.ENSMUSP00000079699	10090.ENSMUSP00000104298	0	0	0	0	0	0	0	0.482	0.482
Krt17	Krt39	10090.ENSMUSP00000079699	10090.ENSMUSP00000103069	0	0	0	0.906	0	0	0.9	0.342	0.902
Krt17	Krt35	10090.ENSMUSP00000079699	10090.ENSMUSP00000099416	0	0	0	0.94	0	0.046	0.9	0.347	0.902
Krt17	Krt36	10090.ENSMUSP00000079699	10090.ENSMUSP00000103039	0	0	0	0.947	0	0.046	0.9	0.65	0.903
Krt17	Krt32	10090.ENSMUSP00000079699	10090.ENSMUSP00000103042	0	0	0	0.928	0.094	0	0.9	0.473	0.908
Krt17	Krt86	10090.ENSMUSP00000079699	10090.ENSMUSP00000085365	0	0	0	0.692	0.062	0.198	0.9	0.193	0.922
Krt17	Krt83	10090.ENSMUSP00000079699	10090.ENSMUSP00000080613	0	0	0	0.69	0.05	0.198	0.9	0.353	0.925
Krt17	Krt76	10090.ENSMUSP00000079699	10090.ENSMUSP00000097754	0	0	0	0.692	0.062	0.198	0.9	0.398	0.927
Krt17	Krt78	10090.ENSMUSP00000079699	10090.ENSMUSP00000126197	0	0	0	0.642	0.087	0.198	0.9	0.496	0.933
Krt17	Krt77	10090.ENSMUSP00000079699	10090.ENSMUSP00000085311	0	0	0	0.688	0.077	0.342	0.9	0.483	0.943
Krt18	Krt28	10090.ENSMUSP00000023803	10090.ENSMUSP00000006963	0	0	0	0.874	0	0	0.9	0.231	0.902
Krt18	Krt23	10090.ENSMUSP00000023803	10090.ENSMUSP00000006969	0	0	0	0.856	0.105	0	0.9	0.418	0.911
Krt18	Krt19	10090.ENSMUSP00000023803	10090.ENSMUSP00000007317	0	0	0	0.916	0.47	0	0.9	0.845	0.948
Krt18	Krt31	10090.ENSMUSP00000023803	10090.ENSMUSP00000007318	0	0	0	0.891	0	0	0.9	0.19	0.901
Krt18	Krt24	10090.ENSMUSP00000023803	10090.ENSMUSP00000017255	0	0	0	0.905	0	0.048	0.9	0.117	0.901
Krt18	Krt27	10090.ENSMUSP00000023803	10090.ENSMUSP00000017732	0	0	0	0.884	0	0	0.9	0.154	0.901
Krt18	Krt20	10090.ENSMUSP00000023803	10090.ENSMUSP00000017743	0	0	0	0.891	0.078	0	0.9	0.532	0.909
Krt18	Krt33a	10090.ENSMUSP00000023803	10090.ENSMUSP00000018399	0	0	0	0.894	0	0	0.9	0.159	0.901
Krt18	Krt5	10090.ENSMUSP00000023803	10090.ENSMUSP00000023709	0	0	0	0.738	0.232	0.197	0.9	0.836	0.947
Krt18	Krt2	10090.ENSMUSP00000023803	10090.ENSMUSP00000023712	0	0	0	0.698	0	0.048	0.9	0.297	0.908
Krt18	Krt82	10090.ENSMUSP00000023803	10090.ENSMUSP00000023713	0	0	0	0.726	0.062	0.058	0.9	0.241	0.909
Krt18	Krt84	10090.ENSMUSP00000023803	10090.ENSMUSP00000023720	0	0	0	0.726	0.062	0.058	0.9	0.154	0.907
Krt18	Krt6b	10090.ENSMUSP00000023803	10090.ENSMUSP00000023786	0	0	0	0.75	0.232	0.103	0.9	0.323	0.93
Krt18	Krt6a	10090.ENSMUSP00000023803	10090.ENSMUSP00000023788	0	0	0	0.743	0.232	0.103	0.9	0.438	0.933
Krt18	Krt4	10090.ENSMUSP00000023803	10090.ENSMUSP00000023797	0	0	0	0.731	0.244	0.12	0.9	0.508	0.937
Krt18	Krt79	10090.ENSMUSP00000023803	10090.ENSMUSP00000023799	0	0	0	0.72	0.062	0.058	0.9	0.17	0.907
Krt18	Trp53	10090.ENSMUSP00000023803	10090.ENSMUSP00000104298	0	0	0	0	0	0	0	0.538	0.538
Krt18	Pgr	10090.ENSMUSP00000023803	10090.ENSMUSP00000063562	0	0	0	0	0	0.045	0	0.539	0.54
Krt18	Krt35	10090.ENSMUSP00000023803	10090.ENSMUSP00000099416	0	0	0	0.893	0	0	0.9	0.073	0.9
Krt18	Krt25	10090.ENSMUSP00000023803	10090.ENSMUSP00000048439	0	0	0	0.873	0	0	0.9	0.084	0.9
Krt18	Krt33b	10090.ENSMUSP00000023803	10090.ENSMUSP00000073552	0	0	0	0.895	0	0	0.9	0.202	0.901
Krt18	Krt39	10090.ENSMUSP00000023803	10090.ENSMUSP00000103069	0	0	0	0.857	0	0	0.9	0.174	0.901
Krt18	Krt40	10090.ENSMUSP00000023803	10090.ENSMUSP00000073869	0	0	0	0.873	0	0	0.9	0.144	0.901
Krt18	Krt32	10090.ENSMUSP00000023803	10090.ENSMUSP00000103042	0	0	0	0.885	0	0	0.9	0.221	0.902
Krt18	Krt36	10090.ENSMUSP00000023803	10090.ENSMUSP00000103039	0	0	0	0.905	0	0	0.9	0.4	0.903
Krt18	Krt86	10090.ENSMUSP00000023803	10090.ENSMUSP00000085365	0	0	0	0.714	0.062	0.058	0.9	0.093	0.905
Krt18	Krt34	10090.ENSMUSP00000023803	10090.ENSMUSP00000056622	0	0	0	0.901	0	0	0.9	0.625	0.906
Krt18	Krt73	10090.ENSMUSP00000023803	10090.ENSMUSP00000065349	0	0	0	0.715	0.062	0.058	0.9	0.169	0.907
Krt18	Krt83	10090.ENSMUSP00000023803	10090.ENSMUSP00000080613	0	0	0	0.712	0.062	0.058	0.9	0.249	0.909
Krt18	Krt80	10090.ENSMUSP00000023803	10090.ENSMUSP00000076437	0	0	0	0.681	0.098	0.058	0.9	0.1	0.909
Krt18	Krt77	10090.ENSMUSP00000023803	10090.ENSMUSP00000085311	0	0	0	0.684	0.062	0.058	0.9	0.285	0.911
Krt18	Krt75	10090.ENSMUSP00000023803	10090.ENSMUSP00000036246	0	0	0	0.754	0.062	0.058	0.9	0.338	0.911
Krt18	Krt81	10090.ENSMUSP00000023803	10090.ENSMUSP00000056525	0	0	0	0.711	0.062	0.058	0.9	0.352	0.912
Krt18	Krt9	10090.ENSMUSP00000023803	10090.ENSMUSP00000055255	0	0	0	0.828	0	0.048	0.9	0.684	0.912
Krt18	Krt78	10090.ENSMUSP00000023803	10090.ENSMUSP00000126197	0	0	0	0.669	0.082	0.058	0.9	0.283	0.913
Krt18	Krt72	10090.ENSMUSP00000023803	10090.ENSMUSP00000065922	0	0	0	0.719	0.062	0.143	0.9	0.174	0.915
Krt18	Krt76	10090.ENSMUSP00000023803	10090.ENSMUSP00000097754	0	0	0	0.732	0.232	0.127	0.9	0.175	0.929
Krt18	Krt7	10090.ENSMUSP00000023803	10090.ENSMUSP00000069900	0	0	0	0.762	0.364	0.127	0.9	0.725	0.949
Krt18	Krt8	10090.ENSMUSP00000023803	10090.ENSMUSP00000023952	0	0	0	0.763	0.948	0.197	0.9	0.887	0.996
Krt19	Sox9	10090.ENSMUSP00000007317	10090.ENSMUSP00000000579	0	0	0	0	0.062	0	0	0.801	0.805
Krt19	Krt28	10090.ENSMUSP00000007317	10090.ENSMUSP00000006963	0	0	0	0.933	0	0	0.9	0.354	0.902
Krt19	Krt23	10090.ENSMUSP00000007317	10090.ENSMUSP00000006969	0	0	0	0.91	0.089	0	0.9	0.337	0.907
Krt19	Pgr	10090.ENSMUSP00000007317	10090.ENSMUSP00000063562	0	0	0	0	0.06	0.046	0	0.487	0.5
Krt19	Lor	10090.ENSMUSP00000007317	10090.ENSMUSP00000052128	0	0	0	0	0	0	0	0.568	0.568
Krt19	Sgcb	10090.ENSMUSP00000007317	10090.ENSMUSP00000079937	0	0	0	0	0	0	0.72	0	0.72
Krt19	Sgcg	10090.ENSMUSP00000007317	10090.ENSMUSP00000077106	0	0	0	0	0	0	0.72	0	0.72
Krt19	Sgcd	10090.ENSMUSP00000007317	10090.ENSMUSP00000076459	0	0	0	0	0	0	0.72	0	0.72
Krt19	Pgm5	10090.ENSMUSP00000007317	10090.ENSMUSP00000036025	0	0	0	0	0	0	0.72	0	0.72
Krt19	Sgcz	10090.ENSMUSP00000007317	10090.ENSMUSP00000113912	0	0	0	0	0	0	0.72	0	0.72
Krt19	Sgca	10090.ENSMUSP00000007317	10090.ENSMUSP00000099451	0	0	0	0	0	0	0.72	0	0.72
Krt19	Sgce	10090.ENSMUSP00000007317	10090.ENSMUSP00000111242	0	0	0	0	0	0	0.72	0.079	0.731
Krt19	Trp53	10090.ENSMUSP00000007317	10090.ENSMUSP00000104298	0	0	0	0	0	0	0	0.74	0.74
Krt19	Krt33b	10090.ENSMUSP00000007317	10090.ENSMUSP00000073552	0	0	0	0.934	0	0	0.9	0.088	0.9
Krt19	Krt33a	10090.ENSMUSP00000007317	10090.ENSMUSP00000018399	0	0	0	0.934	0	0	0.9	0.088	0.9
Krt19	Krt39	10090.ENSMUSP00000007317	10090.ENSMUSP00000103069	0	0	0	0.91	0	0	0.9	0.087	0.9
Krt19	Krt31	10090.ENSMUSP00000007317	10090.ENSMUSP00000007318	0	0	0	0.935	0	0	0.9	0.134	0.9
Krt19	Krt35	10090.ENSMUSP00000007317	10090.ENSMUSP00000099416	0	0	0	0.942	0	0	0.9	0.067	0.9
Krt19	Krt27	10090.ENSMUSP00000007317	10090.ENSMUSP00000017732	0	0	0	0.937	0	0	0.9	0.217	0.901
Krt19	Krt25	10090.ENSMUSP00000007317	10090.ENSMUSP00000048439	0	0	0	0.931	0	0	0.9	0.182	0.901
Krt19	Krt36	10090.ENSMUSP00000007317	10090.ENSMUSP00000103039	0	0	0	0.946	0	0	0.9	0.477	0.902
Krt19	Krt40	10090.ENSMUSP00000007317	10090.ENSMUSP00000073869	0	0	0	0.922	0.061	0	0.9	0.187	0.903
Krt19	Krt34	10090.ENSMUSP00000007317	10090.ENSMUSP00000056622	0	0	0	0.939	0	0	0.9	0.584	0.903
Krt19	Krt32	10090.ENSMUSP00000007317	10090.ENSMUSP00000103042	0	0	0	0.937	0.06	0	0.9	0.266	0.903
Krt19	Krt20	10090.ENSMUSP00000007317	10090.ENSMUSP00000017743	0	0	0	0.931	0.128	0	0.9	0.589	0.912
Krt19	Krt86	10090.ENSMUSP00000007317	10090.ENSMUSP00000085365	0	0	0	0.74	0.062	0.198	0.9	0.055	0.918
Krt19	Krt73	10090.ENSMUSP00000007317	10090.ENSMUSP00000065349	0	0	0	0.702	0.05	0.198	0.9	0.105	0.918
Krt19	Krt82	10090.ENSMUSP00000007317	10090.ENSMUSP00000023713	0	0	0	0.741	0.05	0.198	0.9	0.083	0.918
Krt19	Krt83	10090.ENSMUSP00000007317	10090.ENSMUSP00000080613	0	0	0	0.734	0.05	0.198	0.9	0.122	0.919
Krt19	Krt84	10090.ENSMUSP00000007317	10090.ENSMUSP00000023720	0	0	0	0.734	0.05	0.198	0.9	0.147	0.919
Krt19	Krt81	10090.ENSMUSP00000007317	10090.ENSMUSP00000056525	0	0	0	0.733	0.06	0.198	0.9	0.153	0.92
Krt19	Krt79	10090.ENSMUSP00000007317	10090.ENSMUSP00000023799	0	0	0	0.747	0.07	0.198	0.9	0.226	0.922
Krt19	Krt75	10090.ENSMUSP00000007317	10090.ENSMUSP00000036246	0	0	0	0.764	0.05	0.198	0.9	0.331	0.923
Krt19	Krt72	10090.ENSMUSP00000007317	10090.ENSMUSP00000065922	0	0	0	0.711	0.05	0.198	0.9	0.347	0.924
Krt19	Krt80	10090.ENSMUSP00000007317	10090.ENSMUSP00000076437	0	0	0	0.693	0.098	0.198	0.9	0.151	0.924
Krt19	Krt24	10090.ENSMUSP00000007317	10090.ENSMUSP00000017255	0	0	0	0.943	0.082	0.29	0.9	0.123	0.929
Krt19	Krt6b	10090.ENSMUSP00000007317	10090.ENSMUSP00000023786	0	0	0	0.73	0.062	0.266	0.9	0.276	0.93
Krt19	Krt9	10090.ENSMUSP00000007317	10090.ENSMUSP00000055255	0	0	0	0.916	0.082	0.29	0.9	0.351	0.931
Krt19	Krt6a	10090.ENSMUSP00000007317	10090.ENSMUSP00000023788	0	0	0	0.736	0.082	0.266	0.9	0.388	0.933
Krt19	Krt78	10090.ENSMUSP00000007317	10090.ENSMUSP00000126197	0	0	0	0.666	0.068	0.198	0.9	0.555	0.933
Krt19	Krt76	10090.ENSMUSP00000007317	10090.ENSMUSP00000097754	0	0	0	0.753	0.062	0.37	0.9	0.362	0.941
Krt19	Krt4	10090.ENSMUSP00000007317	10090.ENSMUSP00000023797	0	0	0	0.75	0.088	0.354	0.9	0.525	0.944
Krt19	Krt5	10090.ENSMUSP00000007317	10090.ENSMUSP00000023709	0	0	0	0.731	0.098	0.37	0.9	0.71	0.949
Krt19	Krt7	10090.ENSMUSP00000007317	10090.ENSMUSP00000069900	0	0	0	0.752	0.425	0.37	0.9	0.837	0.968
Krt19	Krt8	10090.ENSMUSP00000007317	10090.ENSMUSP00000023952	0	0	0	0.782	0.604	0.37	0.9	0.805	0.977
Krt19	Krt2	10090.ENSMUSP00000007317	10090.ENSMUSP00000023712	0	0	0	0.725	0.082	0.743	0.9	0.402	0.977
Krt19	Krt77	10090.ENSMUSP00000007317	10090.ENSMUSP00000085311	0	0	0	0.709	0.166	0.746	0.9	0.218	0.978
Krt2	Krt28	10090.ENSMUSP00000023712	10090.ENSMUSP00000006963	0	0	0	0.643	0	0	0.9	0.491	0.916
Krt2	Krt23	10090.ENSMUSP00000023712	10090.ENSMUSP00000006969	0	0	0	0.608	0	0	0.9	0.226	0.907
Krt2	Krt31	10090.ENSMUSP00000023712	10090.ENSMUSP00000007318	0	0	0	0.679	0	0.049	0.9	0.376	0.911
Krt2	Krt24	10090.ENSMUSP00000023712	10090.ENSMUSP00000017255	0	0	0	0.757	0.062	0.048	0.9	0.1	0.904
Krt2	Krt27	10090.ENSMUSP00000023712	10090.ENSMUSP00000017732	0	0	0	0.646	0.06	0.049	0.9	0.312	0.912
Krt2	Krt20	10090.ENSMUSP00000023712	10090.ENSMUSP00000017743	0	0	0	0.658	0.062	0.072	0.9	0.196	0.91
Krt2	Krt33a	10090.ENSMUSP00000023712	10090.ENSMUSP00000018399	0	0	0	0.687	0	0.049	0.9	0.289	0.908
Krt2	Krt5	10090.ENSMUSP00000023712	10090.ENSMUSP00000023709	0	0	0	0.952	0.062	0.812	0.9	0.411	0.981
Krt2	Lor	10090.ENSMUSP00000023712	10090.ENSMUSP00000052128	0	0	0	0	0.082	0	0	0.529	0.55
Krt2	Krt40	10090.ENSMUSP00000023712	10090.ENSMUSP00000073869	0	0	0	0.643	0	0.051	0.9	0.182	0.906
Krt2	Krt33b	10090.ENSMUSP00000023712	10090.ENSMUSP00000073552	0	0	0	0.7	0	0.049	0.9	0.39	0.911
Krt2	Krt39	10090.ENSMUSP00000023712	10090.ENSMUSP00000103069	0	0	0	0.617	0	0	0.9	0.341	0.911
Krt2	Krt34	10090.ENSMUSP00000023712	10090.ENSMUSP00000056622	0	0	0	0.694	0	0	0.9	0.42	0.912
Krt2	Krt32	10090.ENSMUSP00000023712	10090.ENSMUSP00000103042	0	0	0	0.637	0	0	0.9	0.393	0.913
Krt2	Krt9	10090.ENSMUSP00000023712	10090.ENSMUSP00000055255	0	0	0	0.812	0.095	0.048	0.9	0.598	0.916
Krt2	Krt36	10090.ENSMUSP00000023712	10090.ENSMUSP00000103039	0	0	0	0.663	0	0.051	0.9	0.485	0.916
Krt2	Krt25	10090.ENSMUSP00000023712	10090.ENSMUSP00000048439	0	0	0	0.649	0.06	0.051	0.9	0.408	0.916
Krt2	Krt35	10090.ENSMUSP00000023712	10090.ENSMUSP00000099416	0	0	0	0.664	0	0.05	0.9	0.522	0.917
Krt2	Krt86	10090.ENSMUSP00000023712	10090.ENSMUSP00000085365	0	0	0	0.901	0.05	0.198	0.9	0.166	0.918
Krt2	Krt75	10090.ENSMUSP00000023712	10090.ENSMUSP00000036246	0	0	0	0.947	0.05	0.198	0.9	0.358	0.918
Krt2	Krt79	10090.ENSMUSP00000023712	10090.ENSMUSP00000023799	0	0	0	0.942	0.05	0.198	0.9	0.374	0.918
Krt2	Krt81	10090.ENSMUSP00000023712	10090.ENSMUSP00000056525	0	0	0	0.903	0.05	0.198	0.9	0.314	0.919
Krt2	Krt84	10090.ENSMUSP00000023712	10090.ENSMUSP00000023720	0	0	0	0.902	0.06	0.198	0.9	0.371	0.92
Krt2	Krt72	10090.ENSMUSP00000023712	10090.ENSMUSP00000065922	0	0	0	0.938	0.062	0.198	0.9	0.467	0.92
Krt2	Krt82	10090.ENSMUSP00000023712	10090.ENSMUSP00000023713	0	0	0	0.892	0.05	0.198	0.9	0.419	0.92
Krt2	Krt83	10090.ENSMUSP00000023712	10090.ENSMUSP00000080613	0	0	0	0.896	0.05	0.198	0.9	0.481	0.921
Krt2	Krt80	10090.ENSMUSP00000023712	10090.ENSMUSP00000076437	0	0	0	0.88	0.053	0.198	0.9	0.524	0.922
Krt2	Krt78	10090.ENSMUSP00000023712	10090.ENSMUSP00000126197	0	0	0	0.807	0.062	0.198	0.9	0.333	0.923
Krt2	Krt73	10090.ENSMUSP00000023712	10090.ENSMUSP00000065349	0	0	0	0.939	0.113	0.198	0.9	0.418	0.924
Krt2	Krt6a	10090.ENSMUSP00000023712	10090.ENSMUSP00000023788	0	0	0	0.951	0.062	0.351	0.9	0.532	0.935
Krt2	Krt6b	10090.ENSMUSP00000023712	10090.ENSMUSP00000023786	0	0	0	0.951	0.062	0.351	0.9	0.537	0.935
Krt2	Krt4	10090.ENSMUSP00000023712	10090.ENSMUSP00000023797	0	0	0	0.954	0.062	0.402	0.9	0.604	0.94
Krt2	Krt8	10090.ENSMUSP00000023712	10090.ENSMUSP00000023952	0	0	0	0.936	0.062	0.454	0.9	0.319	0.945
Krt2	Krt7	10090.ENSMUSP00000023712	10090.ENSMUSP00000069900	0	0	0	0.937	0.062	0.454	0.9	0.456	0.945
Krt2	Krt76	10090.ENSMUSP00000023712	10090.ENSMUSP00000097754	0	0	0	0.948	0.062	0.454	0.9	0.403	0.945
Krt2	Krt77	10090.ENSMUSP00000023712	10090.ENSMUSP00000085311	0	0	0	0.957	0.133	0.801	0.9	0.616	0.981
Krt20	Krt28	10090.ENSMUSP00000017743	10090.ENSMUSP00000006963	0	0	0	0.902	0	0	0.9	0.117	0.9
Krt20	Krt23	10090.ENSMUSP00000017743	10090.ENSMUSP00000006969	0	0	0	0.904	0.094	0	0.9	0.214	0.907
Krt20	Krt31	10090.ENSMUSP00000017743	10090.ENSMUSP00000007318	0	0	0	0.901	0	0.048	0.9	0	0.9
Krt20	Krt24	10090.ENSMUSP00000017743	10090.ENSMUSP00000017255	0	0	0	0.917	0.062	0.119	0.9	0.205	0.911
Krt20	Krt27	10090.ENSMUSP00000017743	10090.ENSMUSP00000017732	0	0	0	0.9	0	0.05	0.9	0.266	0.903
Krt20	Trp53	10090.ENSMUSP00000017743	10090.ENSMUSP00000104298	0	0	0	0	0	0	0	0.455	0.455
Krt20	Krt33b	10090.ENSMUSP00000017743	10090.ENSMUSP00000073552	0	0	0	0.905	0	0.048	0.9	0	0.9
Krt20	Krt33a	10090.ENSMUSP00000017743	10090.ENSMUSP00000018399	0	0	0	0.902	0	0.048	0.9	0	0.9
Krt20	Krt39	10090.ENSMUSP00000017743	10090.ENSMUSP00000103069	0	0	0	0.866	0	0	0.9	0.094	0.9
Krt20	Krt35	10090.ENSMUSP00000017743	10090.ENSMUSP00000099416	0	0	0	0.904	0	0	0.9	0.102	0.9
Krt20	Krt32	10090.ENSMUSP00000017743	10090.ENSMUSP00000103042	0	0	0	0.894	0	0	0.9	0.106	0.9
Krt20	Krt36	10090.ENSMUSP00000017743	10090.ENSMUSP00000103039	0	0	0	0.918	0	0	0.9	0.073	0.9
Krt20	Krt25	10090.ENSMUSP00000017743	10090.ENSMUSP00000048439	0	0	0	0.892	0	0	0.9	0	0.9
Krt20	Krt40	10090.ENSMUSP00000017743	10090.ENSMUSP00000073869	0	0	0	0.878	0.061	0.047	0.9	0.064	0.902
Krt20	Krt34	10090.ENSMUSP00000017743	10090.ENSMUSP00000056622	0	0	0	0.913	0	0.048	0.9	0.437	0.904
Krt20	Krt9	10090.ENSMUSP00000017743	10090.ENSMUSP00000055255	0	0	0	0.87	0	0.072	0.9	0.294	0.906
Krt20	Krt81	10090.ENSMUSP00000017743	10090.ENSMUSP00000056525	0	0	0	0.639	0.05	0.198	0.9	0	0.917
Krt20	Krt83	10090.ENSMUSP00000017743	10090.ENSMUSP00000080613	0	0	0	0.627	0.05	0.198	0.9	0	0.917
Krt20	Krt84	10090.ENSMUSP00000017743	10090.ENSMUSP00000023720	0	0	0	0.648	0.05	0.198	0.9	0	0.917
Krt20	Krt86	10090.ENSMUSP00000017743	10090.ENSMUSP00000085365	0	0	0	0.639	0.05	0.198	0.9	0	0.917
Krt20	Krt82	10090.ENSMUSP00000017743	10090.ENSMUSP00000023713	0	0	0	0.614	0.05	0.198	0.9	0	0.917
Krt20	Krt72	10090.ENSMUSP00000017743	10090.ENSMUSP00000065922	0	0	0	0.635	0.05	0.198	0.9	0.071	0.918
Krt20	Krt6b	10090.ENSMUSP00000017743	10090.ENSMUSP00000023786	0	0	0	0.628	0.05	0.198	0.9	0.071	0.918
Krt20	Krt80	10090.ENSMUSP00000017743	10090.ENSMUSP00000076437	0	0	0	0.611	0.05	0.198	0.9	0.143	0.92
Krt20	Krt79	10090.ENSMUSP00000017743	10090.ENSMUSP00000023799	0	0	0	0.633	0.05	0.198	0.9	0.151	0.92
Krt20	Krt77	10090.ENSMUSP00000017743	10090.ENSMUSP00000085311	0	0	0	0.642	0.05	0.198	0.9	0.172	0.921
Krt20	Krt75	10090.ENSMUSP00000017743	10090.ENSMUSP00000036246	0	0	0	0.659	0.05	0.198	0.9	0.171	0.921
Krt20	Krt73	10090.ENSMUSP00000017743	10090.ENSMUSP00000065349	0	0	0	0.644	0.05	0.198	0.9	0.185	0.921
Krt20	Krt76	10090.ENSMUSP00000017743	10090.ENSMUSP00000097754	0	0	0	0.634	0.05	0.198	0.9	0.173	0.921
Krt20	Krt4	10090.ENSMUSP00000017743	10090.ENSMUSP00000023797	0	0	0	0.637	0.05	0.198	0.9	0.309	0.925
Krt20	Krt78	10090.ENSMUSP00000017743	10090.ENSMUSP00000126197	0	0	0	0.613	0.05	0.198	0.9	0.317	0.926
Krt20	Krt6a	10090.ENSMUSP00000017743	10090.ENSMUSP00000023788	0	0	0	0.643	0.05	0.198	0.9	0.369	0.927
Krt20	Krt5	10090.ENSMUSP00000017743	10090.ENSMUSP00000023709	0	0	0	0.617	0.05	0.198	0.9	0.577	0.934
Krt20	Krt8	10090.ENSMUSP00000017743	10090.ENSMUSP00000023952	0	0	0	0.669	0.109	0.198	0.9	0.637	0.938
Krt20	Krt7	10090.ENSMUSP00000017743	10090.ENSMUSP00000069900	0	0	0	0.673	0.05	0.198	0.9	0.852	0.94
Krt23	Krt28	10090.ENSMUSP00000006969	10090.ENSMUSP00000006963	0	0	0	0.866	0	0	0.9	0.491	0.906
Krt23	Krt84	10090.ENSMUSP00000006969	10090.ENSMUSP00000023720	0	0	0	0.641	0	0	0.9	0.062	0.9
Krt23	Krt81	10090.ENSMUSP00000006969	10090.ENSMUSP00000056525	0	0	0	0.636	0.05	0	0.9	0.056	0.901
Krt23	Krt33b	10090.ENSMUSP00000006969	10090.ENSMUSP00000073552	0	0	0	0.878	0	0	0.9	0.186	0.901
Krt23	Krt33a	10090.ENSMUSP00000006969	10090.ENSMUSP00000018399	0	0	0	0.878	0	0	0.9	0.186	0.901
Krt23	Krt82	10090.ENSMUSP00000006969	10090.ENSMUSP00000023713	0	0	0	0.628	0	0	0.9	0.084	0.901
Krt23	Krt76	10090.ENSMUSP00000006969	10090.ENSMUSP00000097754	0	0	0	0.647	0	0	0.9	0.087	0.901
Krt23	Krt75	10090.ENSMUSP00000006969	10090.ENSMUSP00000036246	0	0	0	0.653	0	0	0.9	0.074	0.901
Krt23	Krt72	10090.ENSMUSP00000006969	10090.ENSMUSP00000065922	0	0	0	0.635	0	0	0.9	0.088	0.901
Krt23	Krt31	10090.ENSMUSP00000006969	10090.ENSMUSP00000007318	0	0	0	0.87	0	0	0.9	0.186	0.901
Krt23	Krt73	10090.ENSMUSP00000006969	10090.ENSMUSP00000065349	0	0	0	0.637	0	0	0.9	0.082	0.901
Krt23	Krt86	10090.ENSMUSP00000006969	10090.ENSMUSP00000085365	0	0	0	0.636	0.06	0	0.9	0.059	0.902
Krt23	Krt77	10090.ENSMUSP00000006969	10090.ENSMUSP00000085311	0	0	0	0.64	0	0	0.9	0.103	0.902
Krt23	Krt36	10090.ENSMUSP00000006969	10090.ENSMUSP00000103039	0	0	0	0.888	0	0	0.9	0.287	0.902
Krt23	Krt9	10090.ENSMUSP00000006969	10090.ENSMUSP00000055255	0	0	0	0.833	0	0	0.9	0.259	0.903
Krt23	Krt39	10090.ENSMUSP00000006969	10090.ENSMUSP00000103069	0	0	0	0.817	0.06	0	0.9	0.148	0.903
Krt23	Krt35	10090.ENSMUSP00000006969	10090.ENSMUSP00000099416	0	0	0	0.877	0	0	0.9	0.371	0.904
Krt23	Krt27	10090.ENSMUSP00000006969	10090.ENSMUSP00000017732	0	0	0	0.859	0	0	0.9	0.339	0.904
Krt23	Krt34	10090.ENSMUSP00000006969	10090.ENSMUSP00000056622	0	0	0	0.887	0	0	0.9	0.514	0.905
Krt23	Krt40	10090.ENSMUSP00000006969	10090.ENSMUSP00000073869	0	0	0	0.842	0.061	0	0.9	0.252	0.905
Krt23	Krt24	10090.ENSMUSP00000006969	10090.ENSMUSP00000017255	0	0	0	0.883	0	0	0.9	0.523	0.905
Krt23	Krt25	10090.ENSMUSP00000006969	10090.ENSMUSP00000048439	0	0	0	0.855	0	0	0.9	0.407	0.905
Krt23	Krt6b	10090.ENSMUSP00000006969	10090.ENSMUSP00000023786	0	0	0	0.621	0.05	0	0.9	0.154	0.905
Krt23	Krt80	10090.ENSMUSP00000006969	10090.ENSMUSP00000076437	0	0	0	0.641	0.062	0	0.9	0.155	0.906
Krt23	Krt79	10090.ENSMUSP00000006969	10090.ENSMUSP00000023799	0	0	0	0.642	0.082	0	0.9	0.128	0.907
Krt23	Krt4	10090.ENSMUSP00000006969	10090.ENSMUSP00000023797	0	0	0	0.632	0.078	0	0.9	0.17	0.908
Krt23	Krt6a	10090.ENSMUSP00000006969	10090.ENSMUSP00000023788	0	0	0	0.623	0.076	0	0.9	0.154	0.908
Krt23	Krt7	10090.ENSMUSP00000006969	10090.ENSMUSP00000069900	0	0	0	0.653	0.062	0	0.9	0.266	0.91
Krt23	Krt83	10090.ENSMUSP00000006969	10090.ENSMUSP00000080613	0	0	0	0.635	0	0	0.9	0.305	0.91
Krt23	Krt78	10090.ENSMUSP00000006969	10090.ENSMUSP00000126197	0	0	0	0.6	0.068	0	0.9	0.242	0.91
Krt23	Krt32	10090.ENSMUSP00000006969	10090.ENSMUSP00000103042	0	0	0	0.854	0.062	0	0.9	0.689	0.911
Krt23	Krt5	10090.ENSMUSP00000006969	10090.ENSMUSP00000023709	0	0	0	0.638	0.104	0	0.9	0.256	0.914
Krt23	Krt8	10090.ENSMUSP00000006969	10090.ENSMUSP00000023952	0	0	0	0.661	0.128	0	0.9	0.368	0.919
Krt24	Krt28	10090.ENSMUSP00000017255	10090.ENSMUSP00000006963	0	0	0	0.939	0	0	0.9	0.122	0.9
Krt24	Krt31	10090.ENSMUSP00000017255	10090.ENSMUSP00000007318	0	0	0	0.895	0	0.046	0.9	0.061	0.9
Krt24	Krt33b	10090.ENSMUSP00000017255	10090.ENSMUSP00000073552	0	0	0	0.899	0	0.046	0.9	0.061	0.9
Krt24	Krt33a	10090.ENSMUSP00000017255	10090.ENSMUSP00000018399	0	0	0	0.899	0	0.046	0.9	0.061	0.9
Krt24	Krt35	10090.ENSMUSP00000017255	10090.ENSMUSP00000099416	0	0	0	0.882	0	0.046	0.9	0	0.9
Krt24	Krt36	10090.ENSMUSP00000017255	10090.ENSMUSP00000103039	0	0	0	0.903	0	0.046	0.9	0.049	0.9
Krt24	Krt9	10090.ENSMUSP00000017255	10090.ENSMUSP00000055255	0	0	0	0.902	0.06	0	0.9	0	0.901
Krt24	Krt39	10090.ENSMUSP00000017255	10090.ENSMUSP00000103069	0	0	0	0.856	0	0	0.9	0.136	0.901
Krt24	Krt40	10090.ENSMUSP00000017255	10090.ENSMUSP00000073869	0	0	0	0.867	0	0.047	0.9	0.103	0.901
Krt24	Krt34	10090.ENSMUSP00000017255	10090.ENSMUSP00000056622	0	0	0	0.908	0	0	0.9	0.26	0.902
Krt24	Krt32	10090.ENSMUSP00000017255	10090.ENSMUSP00000103042	0	0	0	0.881	0.056	0	0.9	0.166	0.903
Krt24	Krt25	10090.ENSMUSP00000017255	10090.ENSMUSP00000048439	0	0	0	0.94	0.062	0.047	0.9	0.397	0.904
Krt24	Krt27	10090.ENSMUSP00000017255	10090.ENSMUSP00000017732	0	0	0	0.944	0.06	0.046	0.9	0.513	0.905
Krt24	Krt84	10090.ENSMUSP00000017255	10090.ENSMUSP00000023720	0	0	0	0.684	0.05	0.198	0.9	0	0.917
Krt24	Krt86	10090.ENSMUSP00000017255	10090.ENSMUSP00000085365	0	0	0	0.668	0.05	0.198	0.9	0.066	0.917
Krt24	Krt75	10090.ENSMUSP00000017255	10090.ENSMUSP00000036246	0	0	0	0.721	0.05	0.198	0.9	0.059	0.917
Krt24	Krt72	10090.ENSMUSP00000017255	10090.ENSMUSP00000065922	0	0	0	0.657	0.05	0.198	0.9	0.065	0.917
Krt24	Krt80	10090.ENSMUSP00000017255	10090.ENSMUSP00000076437	0	0	0	0.636	0.053	0.198	0.9	0.082	0.918
Krt24	Krt4	10090.ENSMUSP00000017255	10090.ENSMUSP00000023797	0	0	0	0.717	0.062	0.198	0.9	0.066	0.918
Krt24	Krt83	10090.ENSMUSP00000017255	10090.ENSMUSP00000080613	0	0	0	0.654	0.05	0.198	0.9	0.086	0.918
Krt24	Krt8	10090.ENSMUSP00000017255	10090.ENSMUSP00000023952	0	0	0	0.715	0.062	0.198	0.9	0.063	0.918
Krt24	Krt79	10090.ENSMUSP00000017255	10090.ENSMUSP00000023799	0	0	0	0.691	0.05	0.198	0.9	0.088	0.918
Krt24	Krt81	10090.ENSMUSP00000017255	10090.ENSMUSP00000056525	0	0	0	0.666	0.05	0.198	0.9	0.138	0.919
Krt24	Krt5	10090.ENSMUSP00000017255	10090.ENSMUSP00000023709	0	0	0	0.717	0.082	0.198	0.9	0	0.919
Krt24	Krt6a	10090.ENSMUSP00000017255	10090.ENSMUSP00000023788	0	0	0	0.718	0.062	0.198	0.9	0.085	0.919
Krt24	Krt73	10090.ENSMUSP00000017255	10090.ENSMUSP00000065349	0	0	0	0.648	0.05	0.198	0.9	0.103	0.919
Krt24	Krt6b	10090.ENSMUSP00000017255	10090.ENSMUSP00000023786	0	0	0	0.718	0.062	0.198	0.9	0.085	0.919
Krt24	Krt7	10090.ENSMUSP00000017255	10090.ENSMUSP00000069900	0	0	0	0.699	0.062	0.198	0.9	0.141	0.92
Krt24	Krt78	10090.ENSMUSP00000017255	10090.ENSMUSP00000126197	0	0	0	0.588	0.062	0.198	0.9	0.104	0.92
Krt24	Krt76	10090.ENSMUSP00000017255	10090.ENSMUSP00000097754	0	0	0	0.713	0.062	0.198	0.9	0.173	0.921
Krt24	Krt82	10090.ENSMUSP00000017255	10090.ENSMUSP00000023713	0	0	0	0.652	0.05	0.198	0.9	0.277	0.924
Krt24	Krt77	10090.ENSMUSP00000017255	10090.ENSMUSP00000085311	0	0	0	0.707	0.071	0.342	0.9	0.099	0.934
Krt25	Krt28	10090.ENSMUSP00000048439	10090.ENSMUSP00000006963	0	0	0	0.973	0.248	0	0.9	0.521	0.922
Krt25	Krt31	10090.ENSMUSP00000048439	10090.ENSMUSP00000007318	0	0	0	0.89	0.133	0	0.9	0.501	0.914
Krt25	Krt27	10090.ENSMUSP00000048439	10090.ENSMUSP00000017732	0	0	0	0.98	0.399	0	0.9	0.633	0.938
Krt25	Krt33a	10090.ENSMUSP00000048439	10090.ENSMUSP00000018399	0	0	0	0.89	0.398	0	0.9	0.064	0.937
Krt25	Krt5	10090.ENSMUSP00000048439	10090.ENSMUSP00000023709	0	0	0	0.659	0.05	0.198	0.9	0.345	0.926
Krt25	Krt82	10090.ENSMUSP00000048439	10090.ENSMUSP00000023713	0	0	0	0.631	0.103	0.198	0.9	0.535	0.936
Krt25	Krt84	10090.ENSMUSP00000048439	10090.ENSMUSP00000023720	0	0	0	0.67	0.068	0.198	0.9	0.481	0.931
Krt25	Krt6b	10090.ENSMUSP00000048439	10090.ENSMUSP00000023786	0	0	0	0.657	0.05	0.198	0.9	0.359	0.926
Krt25	Krt6a	10090.ENSMUSP00000048439	10090.ENSMUSP00000023788	0	0	0	0.655	0.05	0.198	0.9	0.283	0.924
Krt25	Krt4	10090.ENSMUSP00000048439	10090.ENSMUSP00000023797	0	0	0	0.69	0.05	0.198	0.9	0.397	0.926
Krt25	Krt79	10090.ENSMUSP00000048439	10090.ENSMUSP00000023799	0	0	0	0.665	0.05	0.198	0.9	0.214	0.922
Krt25	Krt8	10090.ENSMUSP00000048439	10090.ENSMUSP00000023952	0	0	0	0.678	0.05	0.198	0.9	0.105	0.918
Krt25	Krt75	10090.ENSMUSP00000048439	10090.ENSMUSP00000036246	0	0	0	0.67	0.12	0.198	0.9	0.437	0.933
Krt25	Krt9	10090.ENSMUSP00000048439	10090.ENSMUSP00000055255	0	0	0	0.888	0.062	0.047	0.9	0.068	0.903
Krt25	Krt39	10090.ENSMUSP00000048439	10090.ENSMUSP00000103069	0	0	0	0.845	0.068	0	0.9	0.126	0.904
Krt25	Krt32	10090.ENSMUSP00000048439	10090.ENSMUSP00000103042	0	0	0	0.867	0.082	0	0.9	0	0.904
Krt25	Krt40	10090.ENSMUSP00000048439	10090.ENSMUSP00000073869	0	0	0	0.864	0.078	0	0.9	0.192	0.905
Krt25	Krt36	10090.ENSMUSP00000048439	10090.ENSMUSP00000103039	0	0	0	0.89	0.068	0	0.9	0.247	0.905
Krt25	Krt35	10090.ENSMUSP00000048439	10090.ENSMUSP00000099416	0	0	0	0.891	0.147	0	0.9	0.426	0.914
Krt25	Krt34	10090.ENSMUSP00000048439	10090.ENSMUSP00000056622	0	0	0	0.901	0.149	0	0.9	0.391	0.914
Krt25	Krt80	10090.ENSMUSP00000048439	10090.ENSMUSP00000076437	0	0	0	0.603	0.05	0.198	0.9	0.099	0.919
Krt25	Krt76	10090.ENSMUSP00000048439	10090.ENSMUSP00000097754	0	0	0	0.649	0.05	0.198	0.9	0.105	0.919
Krt25	Krt78	10090.ENSMUSP00000048439	10090.ENSMUSP00000126197	0	0	0	0.596	0.05	0.198	0.9	0.106	0.919
Krt25	Krt33b	10090.ENSMUSP00000048439	10090.ENSMUSP00000073552	0	0	0	0.891	0.193	0	0.9	0.534	0.92
Krt25	Krt77	10090.ENSMUSP00000048439	10090.ENSMUSP00000085311	0	0	0	0.642	0.071	0.198	0.9	0.092	0.92
Krt25	Krt81	10090.ENSMUSP00000048439	10090.ENSMUSP00000056525	0	0	0	0.636	0.108	0.198	0.9	0	0.922
Krt25	Krt72	10090.ENSMUSP00000048439	10090.ENSMUSP00000065922	0	0	0	0.616	0.108	0.198	0.9	0.144	0.925
Krt25	Krt73	10090.ENSMUSP00000048439	10090.ENSMUSP00000065349	0	0	0	0.624	0.112	0.198	0.9	0.14	0.925
Krt25	Krt7	10090.ENSMUSP00000048439	10090.ENSMUSP00000069900	0	0	0	0.672	0.05	0.198	0.9	0.373	0.926
Krt25	Krt83	10090.ENSMUSP00000048439	10090.ENSMUSP00000080613	0	0	0	0.63	0.072	0.198	0.9	0.642	0.937
Krt25	Krt86	10090.ENSMUSP00000048439	10090.ENSMUSP00000085365	0	0	0	0.636	0.11	0.198	0.9	0.537	0.937
Krt27	Krt28	10090.ENSMUSP00000017732	10090.ENSMUSP00000006963	0	0	0	0.974	0.245	0	0.9	0.522	0.922
Krt27	Krt31	10090.ENSMUSP00000017732	10090.ENSMUSP00000007318	0	0	0	0.898	0.203	0	0.9	0.313	0.919
Krt27	Krt9	10090.ENSMUSP00000017732	10090.ENSMUSP00000055255	0	0	0	0.887	0	0.046	0.9	0.085	0.901
Krt27	Krt36	10090.ENSMUSP00000017732	10090.ENSMUSP00000103039	0	0	0	0.899	0.062	0	0.9	0.214	0.903
Krt27	Krt39	10090.ENSMUSP00000017732	10090.ENSMUSP00000103069	0	0	0	0.849	0.078	0	0.9	0.155	0.905
Krt27	Krt40	10090.ENSMUSP00000017732	10090.ENSMUSP00000073869	0	0	0	0.875	0.079	0	0.9	0.118	0.905
Krt27	Krt32	10090.ENSMUSP00000017732	10090.ENSMUSP00000103042	0	0	0	0.871	0.114	0	0.9	0	0.907
Krt27	Krt34	10090.ENSMUSP00000017732	10090.ENSMUSP00000056622	0	0	0	0.908	0.171	0	0.9	0.135	0.914
Krt27	Krt35	10090.ENSMUSP00000017732	10090.ENSMUSP00000099416	0	0	0	0.893	0.183	0	0.9	0.362	0.917
Krt27	Krt4	10090.ENSMUSP00000017732	10090.ENSMUSP00000023797	0	0	0	0.676	0.05	0.198	0.9	0.052	0.917
Krt27	Krt8	10090.ENSMUSP00000017732	10090.ENSMUSP00000023952	0	0	0	0.686	0.05	0.198	0.9	0.072	0.917
Krt27	Krt6b	10090.ENSMUSP00000017732	10090.ENSMUSP00000023786	0	0	0	0.67	0.05	0.198	0.9	0.048	0.917
Krt27	Krt84	10090.ENSMUSP00000017732	10090.ENSMUSP00000023720	0	0	0	0.68	0.05	0.198	0.9	0.087	0.918
Krt27	Krt5	10090.ENSMUSP00000017732	10090.ENSMUSP00000023709	0	0	0	0.673	0.05	0.198	0.9	0.097	0.918
Krt27	Krt80	10090.ENSMUSP00000017732	10090.ENSMUSP00000076437	0	0	0	0.613	0.05	0.198	0.9	0.117	0.919
Krt27	Krt76	10090.ENSMUSP00000017732	10090.ENSMUSP00000097754	0	0	0	0.648	0.051	0.198	0.9	0.1	0.919
Krt27	Krt79	10090.ENSMUSP00000017732	10090.ENSMUSP00000023799	0	0	0	0.671	0.05	0.198	0.9	0.136	0.919
Krt27	Krt77	10090.ENSMUSP00000017732	10090.ENSMUSP00000085311	0	0	0	0.643	0.061	0.198	0.9	0.114	0.92
Krt27	Krt78	10090.ENSMUSP00000017732	10090.ENSMUSP00000126197	0	0	0	0.608	0.06	0.198	0.9	0.127	0.92
Krt27	Krt6a	10090.ENSMUSP00000017732	10090.ENSMUSP00000023788	0	0	0	0.665	0.065	0.198	0.9	0.129	0.921
Krt27	Krt33a	10090.ENSMUSP00000017732	10090.ENSMUSP00000018399	0	0	0	0.899	0.25	0	0.9	0.215	0.923
Krt27	Krt81	10090.ENSMUSP00000017732	10090.ENSMUSP00000056525	0	0	0	0.634	0.123	0.198	0.9	0.062	0.924
Krt27	Krt75	10090.ENSMUSP00000017732	10090.ENSMUSP00000036246	0	0	0	0.686	0.138	0.198	0.9	0	0.924
Krt27	Krt82	10090.ENSMUSP00000017732	10090.ENSMUSP00000023713	0	0	0	0.653	0.109	0.198	0.9	0.136	0.925
Krt27	Krt86	10090.ENSMUSP00000017732	10090.ENSMUSP00000085365	0	0	0	0.635	0.141	0.198	0.9	0	0.925
Krt27	Krt83	10090.ENSMUSP00000017732	10090.ENSMUSP00000080613	0	0	0	0.636	0.076	0.198	0.9	0.325	0.928
Krt27	Krt73	10090.ENSMUSP00000017732	10090.ENSMUSP00000065349	0	0	0	0.624	0.106	0.198	0.9	0.272	0.929
Krt27	Krt72	10090.ENSMUSP00000017732	10090.ENSMUSP00000065922	0	0	0	0.611	0.112	0.198	0.9	0.289	0.93
Krt27	Krt33b	10090.ENSMUSP00000017732	10090.ENSMUSP00000073552	0	0	0	0.899	0.334	0	0.9	0.215	0.931
Krt27	Krt7	10090.ENSMUSP00000017732	10090.ENSMUSP00000069900	0	0	0	0.68	0.05	0.342	0.9	0.059	0.932
Krt28	Lor	10090.ENSMUSP00000006963	10090.ENSMUSP00000052128	0	0	0	0	0.106	0	0	0.399	0.439
Krt28	Krt9	10090.ENSMUSP00000006963	10090.ENSMUSP00000055255	0	0	0	0.876	0	0	0.9	0.155	0.901
Krt28	Krt36	10090.ENSMUSP00000006963	10090.ENSMUSP00000103039	0	0	0	0.899	0.06	0	0.9	0.226	0.903
Krt28	Krt39	10090.ENSMUSP00000006963	10090.ENSMUSP00000103069	0	0	0	0.843	0.058	0	0.9	0.226	0.904
Krt28	Krt40	10090.ENSMUSP00000006963	10090.ENSMUSP00000073869	0	0	0	0.875	0.07	0	0.9	0.204	0.905
Krt28	Krt32	10090.ENSMUSP00000006963	10090.ENSMUSP00000103042	0	0	0	0.873	0.099	0	0.9	0.071	0.906
Krt28	Krt34	10090.ENSMUSP00000006963	10090.ENSMUSP00000056622	0	0	0	0.91	0.103	0	0.9	0.117	0.907
Krt28	Krt31	10090.ENSMUSP00000006963	10090.ENSMUSP00000007318	0	0	0	0.897	0.094	0	0.9	0.493	0.91
Krt28	Krt33b	10090.ENSMUSP00000006963	10090.ENSMUSP00000073552	0	0	0	0.902	0.127	0	0.9	0.318	0.911
Krt28	Krt35	10090.ENSMUSP00000006963	10090.ENSMUSP00000099416	0	0	0	0.891	0.122	0	0.9	0.415	0.912
Krt28	Krt80	10090.ENSMUSP00000006963	10090.ENSMUSP00000076437	0	0	0	0.607	0.05	0.198	0.9	0.102	0.919
Krt28	Krt84	10090.ENSMUSP00000006963	10090.ENSMUSP00000023720	0	0	0	0.683	0.053	0.198	0.9	0.099	0.919
Krt28	Krt7	10090.ENSMUSP00000006963	10090.ENSMUSP00000069900	0	0	0	0.674	0.05	0.198	0.9	0.173	0.92
Krt28	Krt6a	10090.ENSMUSP00000006963	10090.ENSMUSP00000023788	0	0	0	0.653	0.05	0.198	0.9	0.163	0.92
Krt28	Krt6b	10090.ENSMUSP00000006963	10090.ENSMUSP00000023786	0	0	0	0.657	0.05	0.198	0.9	0.163	0.92
Krt28	Krt86	10090.ENSMUSP00000006963	10090.ENSMUSP00000085365	0	0	0	0.642	0.078	0.198	0.9	0.101	0.921
Krt28	Krt76	10090.ENSMUSP00000006963	10090.ENSMUSP00000097754	0	0	0	0.66	0.05	0.198	0.9	0.203	0.921
Krt28	Krt81	10090.ENSMUSP00000006963	10090.ENSMUSP00000056525	0	0	0	0.641	0.098	0.198	0.9	0.073	0.922
Krt28	Krt8	10090.ENSMUSP00000006963	10090.ENSMUSP00000023952	0	0	0	0.667	0.05	0.198	0.9	0.221	0.922
Krt28	Krt82	10090.ENSMUSP00000006963	10090.ENSMUSP00000023713	0	0	0	0.638	0.091	0.198	0.9	0.141	0.923
Krt28	Krt79	10090.ENSMUSP00000006963	10090.ENSMUSP00000023799	0	0	0	0.656	0.05	0.198	0.9	0.262	0.923
Krt28	Krt78	10090.ENSMUSP00000006963	10090.ENSMUSP00000126197	0	0	0	0.625	0.05	0.198	0.9	0.307	0.925
Krt28	Krt72	10090.ENSMUSP00000006963	10090.ENSMUSP00000065922	0	0	0	0.63	0.084	0.198	0.9	0.262	0.926
Krt28	Krt73	10090.ENSMUSP00000006963	10090.ENSMUSP00000065349	0	0	0	0.644	0.098	0.198	0.9	0.214	0.926
Krt28	Krt4	10090.ENSMUSP00000006963	10090.ENSMUSP00000023797	0	0	0	0.655	0.05	0.198	0.9	0.427	0.928
Krt28	Krt77	10090.ENSMUSP00000006963	10090.ENSMUSP00000085311	0	0	0	0.641	0.06	0.198	0.9	0.386	0.928
Krt28	Krt83	10090.ENSMUSP00000006963	10090.ENSMUSP00000080613	0	0	0	0.634	0.064	0.198	0.9	0.4	0.929
Krt28	Krt5	10090.ENSMUSP00000006963	10090.ENSMUSP00000023709	0	0	0	0.664	0.05	0.198	0.9	0.515	0.93
Krt28	Krt75	10090.ENSMUSP00000006963	10090.ENSMUSP00000036246	0	0	0	0.674	0.134	0.198	0.9	0.371	0.932
Krt28	Krt33a	10090.ENSMUSP00000006963	10090.ENSMUSP00000018399	0	0	0	0.9	0.404	0	0.9	0.318	0.939
Krt31	Krt9	10090.ENSMUSP00000007318	10090.ENSMUSP00000055255	0	0	0	0.859	0	0.046	0.9	0.252	0.903
Krt31	Krt7	10090.ENSMUSP00000007318	10090.ENSMUSP00000069900	0	0	0	0.734	0	0.045	0.9	0.217	0.905
Krt31	Krt8	10090.ENSMUSP00000007318	10090.ENSMUSP00000023952	0	0	0	0.738	0	0.047	0.9	0.208	0.905
Krt31	Krt76	10090.ENSMUSP00000007318	10090.ENSMUSP00000097754	0	0	0	0.694	0	0.047	0.9	0.269	0.907
Krt31	Krt6b	10090.ENSMUSP00000007318	10090.ENSMUSP00000023786	0	0	0	0.703	0	0.047	0.9	0.249	0.907
Krt31	Krt4	10090.ENSMUSP00000007318	10090.ENSMUSP00000023797	0	0	0	0.715	0	0.078	0.9	0.195	0.908
Krt31	Krt36	10090.ENSMUSP00000007318	10090.ENSMUSP00000103039	0	0	0	0.968	0.119	0	0.9	0.538	0.909
Krt31	Krt39	10090.ENSMUSP00000007318	10090.ENSMUSP00000103069	0	0	0	0.95	0.133	0	0.9	0.431	0.911
Krt31	Krt40	10090.ENSMUSP00000007318	10090.ENSMUSP00000073869	0	0	0	0.96	0.143	0	0.9	0.153	0.911
Krt31	Krt6a	10090.ENSMUSP00000007318	10090.ENSMUSP00000023788	0	0	0	0.707	0.069	0.047	0.9	0.297	0.911
Krt31	Krt35	10090.ENSMUSP00000007318	10090.ENSMUSP00000099416	0	0	0	0.97	0.142	0	0.9	0.629	0.912
Krt31	Krt79	10090.ENSMUSP00000007318	10090.ENSMUSP00000023799	0	0	0	0.719	0.062	0.079	0.9	0.278	0.912
Krt31	Krt80	10090.ENSMUSP00000007318	10090.ENSMUSP00000076437	0	0	0	0.658	0	0.047	0.9	0.403	0.913
Krt31	Krt5	10090.ENSMUSP00000007318	10090.ENSMUSP00000023709	0	0	0	0.71	0.069	0.045	0.9	0.384	0.913
Krt31	Krt32	10090.ENSMUSP00000007318	10090.ENSMUSP00000103042	0	0	0	0.967	0.162	0	0.9	0.723	0.914
Krt31	Krt75	10090.ENSMUSP00000007318	10090.ENSMUSP00000036246	0	0	0	0.726	0.105	0.047	0.9	0.363	0.915
Krt31	Krt73	10090.ENSMUSP00000007318	10090.ENSMUSP00000065349	0	0	0	0.683	0.112	0.047	0.9	0.314	0.916
Krt31	Krt33b	10090.ENSMUSP00000007318	10090.ENSMUSP00000073552	0	0	0	0.986	0.207	0	0.9	0.585	0.917
Krt31	Krt78	10090.ENSMUSP00000007318	10090.ENSMUSP00000126197	0	0	0	0.679	0	0.072	0.9	0.468	0.917
Krt31	Krt33a	10090.ENSMUSP00000007318	10090.ENSMUSP00000018399	0	0	0	0.986	0.216	0	0.9	0	0.918
Krt31	Krt77	10090.ENSMUSP00000007318	10090.ENSMUSP00000085311	0	0	0	0.675	0	0.049	0.9	0.556	0.918
Krt31	Krt34	10090.ENSMUSP00000007318	10090.ENSMUSP00000056622	0	0	0	0.985	0.23	0	0.9	0.608	0.92
Krt31	Krt83	10090.ENSMUSP00000007318	10090.ENSMUSP00000080613	0	0	0	0.75	0.115	0.048	0.9	0.532	0.92
Krt31	Krt84	10090.ENSMUSP00000007318	10090.ENSMUSP00000023720	0	0	0	0.728	0.071	0.048	0.9	0.67	0.921
Krt31	Krt72	10090.ENSMUSP00000007318	10090.ENSMUSP00000065922	0	0	0	0.676	0.144	0.048	0.9	0.467	0.924
Krt31	Krt82	10090.ENSMUSP00000007318	10090.ENSMUSP00000023713	0	0	0	0.713	0.174	0.049	0.9	0.456	0.925
Krt31	Krt81	10090.ENSMUSP00000007318	10090.ENSMUSP00000056525	0	0	0	0.754	0.205	0.047	0.9	0.557	0.928
Krt31	Krt86	10090.ENSMUSP00000007318	10090.ENSMUSP00000085365	0	0	0	0.746	0.218	0.048	0.9	0.711	0.933
Krt32	Krt33a	10090.ENSMUSP00000103042	10090.ENSMUSP00000018399	0	0	0	0.968	0.203	0	0.9	0.516	0.918
Krt32	Krt5	10090.ENSMUSP00000103042	10090.ENSMUSP00000023709	0	0	0	0.654	0.135	0.198	0.9	0.407	0.934
Krt32	Krt82	10090.ENSMUSP00000103042	10090.ENSMUSP00000023713	0	0	0	0.688	0.141	0.198	0.9	0.732	0.941
Krt32	Krt84	10090.ENSMUSP00000103042	10090.ENSMUSP00000023720	0	0	0	0.687	0.073	0.198	0.9	0.838	0.94
Krt32	Krt6b	10090.ENSMUSP00000103042	10090.ENSMUSP00000023786	0	0	0	0.647	0.05	0.198	0.9	0.426	0.928
Krt32	Krt6a	10090.ENSMUSP00000103042	10090.ENSMUSP00000023788	0	0	0	0.655	0.108	0.198	0.9	0.327	0.93
Krt32	Krt4	10090.ENSMUSP00000103042	10090.ENSMUSP00000023797	0	0	0	0.669	0.089	0.198	0.9	0.199	0.924
Krt32	Krt79	10090.ENSMUSP00000103042	10090.ENSMUSP00000023799	0	0	0	0.672	0.102	0.198	0.9	0.293	0.928
Krt32	Krt8	10090.ENSMUSP00000103042	10090.ENSMUSP00000023952	0	0	0	0.696	0.05	0.198	0.9	0.271	0.923
Krt32	Krt75	10090.ENSMUSP00000103042	10090.ENSMUSP00000036246	0	0	0	0.682	0.132	0.198	0.9	0.468	0.935
Krt32	Krt9	10090.ENSMUSP00000103042	10090.ENSMUSP00000055255	0	0	0	0.83	0.061	0	0.9	0.418	0.908
Krt32	Krt81	10090.ENSMUSP00000103042	10090.ENSMUSP00000056525	0	0	0	0.69	0.163	0.198	0.9	0.454	0.936
Krt32	Krt34	10090.ENSMUSP00000103042	10090.ENSMUSP00000056622	0	0	0	0.969	0.163	0	0.9	0.828	0.914
Krt32	Krt73	10090.ENSMUSP00000103042	10090.ENSMUSP00000065349	0	0	0	0.633	0.087	0.198	0.9	0.521	0.935
Krt32	Krt72	10090.ENSMUSP00000103042	10090.ENSMUSP00000065922	0	0	0	0.658	0.12	0.198	0.9	0.464	0.934
Krt32	Krt7	10090.ENSMUSP00000103042	10090.ENSMUSP00000069900	0	0	0	0.689	0.05	0.198	0.9	0.309	0.924
Krt32	Krt33b	10090.ENSMUSP00000103042	10090.ENSMUSP00000073552	0	0	0	0.968	0.161	0	0.9	0.603	0.914
Krt32	Krt40	10090.ENSMUSP00000103042	10090.ENSMUSP00000073869	0	0	0	0.949	0.112	0	0.9	0.473	0.909
Krt32	Krt80	10090.ENSMUSP00000103042	10090.ENSMUSP00000076437	0	0	0	0.632	0.061	0.198	0.9	0.202	0.923
Krt32	Krt83	10090.ENSMUSP00000103042	10090.ENSMUSP00000080613	0	0	0	0.685	0.102	0.198	0.9	0.437	0.931
Krt32	Krt77	10090.ENSMUSP00000103042	10090.ENSMUSP00000085311	0	0	0	0.637	0.087	0.198	0.9	0.594	0.937
Krt32	Krt86	10090.ENSMUSP00000103042	10090.ENSMUSP00000085365	0	0	0	0.693	0.12	0.198	0.9	0.613	0.937
Krt32	Krt76	10090.ENSMUSP00000103042	10090.ENSMUSP00000097754	0	0	0	0.658	0.05	0.198	0.9	0.443	0.929
Krt32	Krt35	10090.ENSMUSP00000103042	10090.ENSMUSP00000099416	0	0	0	0.964	0.062	0	0.9	0.829	0.905
Krt32	Krt36	10090.ENSMUSP00000103042	10090.ENSMUSP00000103039	0	0	0	0.962	0.111	0	0.9	0.829	0.91
Krt32	Krt39	10090.ENSMUSP00000103042	10090.ENSMUSP00000103069	0	0	0	0.94	0.105	0	0.9	0.395	0.908
Krt32	Krt78	10090.ENSMUSP00000103042	10090.ENSMUSP00000126197	0	0	0	0.642	0.091	0.198	0.9	0.575	0.936
Krt33a	Krt9	10090.ENSMUSP00000018399	10090.ENSMUSP00000055255	0	0	0	0.868	0	0.046	0.9	0.059	0.9
Krt33a	Krt6b	10090.ENSMUSP00000018399	10090.ENSMUSP00000023786	0	0	0	0.713	0	0.047	0.9	0.056	0.901
Krt33a	Krt76	10090.ENSMUSP00000018399	10090.ENSMUSP00000097754	0	0	0	0.697	0	0.047	0.9	0.066	0.901
Krt33a	Krt6a	10090.ENSMUSP00000018399	10090.ENSMUSP00000023788	0	0	0	0.716	0.069	0.047	0.9	0.056	0.903
Krt33a	Krt7	10090.ENSMUSP00000018399	10090.ENSMUSP00000069900	0	0	0	0.736	0	0.045	0.9	0.173	0.904
Krt33a	Krt80	10090.ENSMUSP00000018399	10090.ENSMUSP00000076437	0	0	0	0.66	0	0.047	0.9	0.165	0.904
Krt33a	Krt4	10090.ENSMUSP00000018399	10090.ENSMUSP00000023797	0	0	0	0.721	0	0.078	0.9	0.059	0.904
Krt33a	Krt8	10090.ENSMUSP00000018399	10090.ENSMUSP00000023952	0	0	0	0.739	0	0.047	0.9	0.187	0.904
Krt33a	Krt84	10090.ENSMUSP00000018399	10090.ENSMUSP00000023720	0	0	0	0.726	0.069	0.048	0.9	0.158	0.906
Krt33a	Krt79	10090.ENSMUSP00000018399	10090.ENSMUSP00000023799	0	0	0	0.729	0.067	0.079	0.9	0.073	0.907
Krt33a	Krt36	10090.ENSMUSP00000018399	10090.ENSMUSP00000103039	0	0	0	0.969	0.118	0	0.9	0.504	0.909
Krt33a	Krt39	10090.ENSMUSP00000018399	10090.ENSMUSP00000103069	0	0	0	0.952	0.14	0	0.9	0	0.91
Krt33a	Krt83	10090.ENSMUSP00000018399	10090.ENSMUSP00000080613	0	0	0	0.733	0.125	0.048	0.9	0.14	0.911
Krt33a	Krt40	10090.ENSMUSP00000018399	10090.ENSMUSP00000073869	0	0	0	0.961	0.144	0	0.9	0.108	0.911
Krt33a	Krt77	10090.ENSMUSP00000018399	10090.ENSMUSP00000085311	0	0	0	0.684	0	0.049	0.9	0.454	0.914
Krt33a	Krt35	10090.ENSMUSP00000018399	10090.ENSMUSP00000099416	0	0	0	0.971	0.181	0	0.9	0.536	0.915
Krt33a	Krt78	10090.ENSMUSP00000018399	10090.ENSMUSP00000126197	0	0	0	0.679	0	0.072	0.9	0.443	0.916
Krt33a	Krt75	10090.ENSMUSP00000018399	10090.ENSMUSP00000036246	0	0	0	0.735	0.177	0.047	0.9	0.176	0.917
Krt33a	Krt82	10090.ENSMUSP00000018399	10090.ENSMUSP00000023713	0	0	0	0.72	0.174	0.049	0.9	0.158	0.917
Krt33a	Krt72	10090.ENSMUSP00000018399	10090.ENSMUSP00000065922	0	0	0	0.685	0.144	0.048	0.9	0.271	0.918
Krt33a	Krt81	10090.ENSMUSP00000018399	10090.ENSMUSP00000056525	0	0	0	0.744	0.219	0.047	0.9	0.105	0.92
Krt33a	Krt86	10090.ENSMUSP00000018399	10090.ENSMUSP00000085365	0	0	0	0.738	0.231	0.048	0.9	0.061	0.92
Krt33a	Krt73	10090.ENSMUSP00000018399	10090.ENSMUSP00000065349	0	0	0	0.691	0.119	0.047	0.9	0.446	0.92
Krt33a	Krt33b	10090.ENSMUSP00000018399	10090.ENSMUSP00000073552	0	0	0	0.986	0.246	0	0.9	0.433	0.921
Krt33a	Krt34	10090.ENSMUSP00000018399	10090.ENSMUSP00000056622	0	0	0	0.985	0.261	0	0.9	0.472	0.923
Krt33a	Krt5	10090.ENSMUSP00000018399	10090.ENSMUSP00000023709	0	0	0	0.72	0.068	0.217	0.9	0.242	0.925
Krt33b	Krt5	10090.ENSMUSP00000073552	10090.ENSMUSP00000023709	0	0	0	0.735	0.059	0.045	0.9	0.29	0.909
Krt33b	Krt82	10090.ENSMUSP00000073552	10090.ENSMUSP00000023713	0	0	0	0.733	0.163	0.049	0.9	0.489	0.924
Krt33b	Krt84	10090.ENSMUSP00000073552	10090.ENSMUSP00000023720	0	0	0	0.739	0.074	0.048	0.9	0.637	0.919
Krt33b	Krt6b	10090.ENSMUSP00000073552	10090.ENSMUSP00000023786	0	0	0	0.723	0	0.047	0.9	0.38	0.91
Krt33b	Krt6a	10090.ENSMUSP00000073552	10090.ENSMUSP00000023788	0	0	0	0.728	0.061	0.047	0.9	0.296	0.909
Krt33b	Krt4	10090.ENSMUSP00000073552	10090.ENSMUSP00000023797	0	0	0	0.734	0	0.078	0.9	0.215	0.908
Krt33b	Krt79	10090.ENSMUSP00000073552	10090.ENSMUSP00000023799	0	0	0	0.746	0	0.079	0.9	0.416	0.913
Krt33b	Krt8	10090.ENSMUSP00000073552	10090.ENSMUSP00000023952	0	0	0	0.744	0	0.047	0.9	0.165	0.903
Krt33b	Krt75	10090.ENSMUSP00000073552	10090.ENSMUSP00000036246	0	0	0	0.752	0.095	0.047	0.9	0.085	0.907
Krt33b	Krt9	10090.ENSMUSP00000073552	10090.ENSMUSP00000055255	0	0	0	0.866	0	0.046	0.9	0.141	0.901
Krt33b	Krt81	10090.ENSMUSP00000073552	10090.ENSMUSP00000056525	0	0	0	0.754	0.222	0.047	0.9	0.506	0.929
Krt33b	Krt34	10090.ENSMUSP00000073552	10090.ENSMUSP00000056622	0	0	0	0.984	0.221	0	0.9	0.473	0.919
Krt33b	Krt73	10090.ENSMUSP00000073552	10090.ENSMUSP00000065349	0	0	0	0.699	0.116	0.047	0.9	0.383	0.918
Krt33b	Krt72	10090.ENSMUSP00000073552	10090.ENSMUSP00000065922	0	0	0	0.689	0.142	0.048	0.9	0.419	0.922
Krt33b	Krt7	10090.ENSMUSP00000073552	10090.ENSMUSP00000069900	0	0	0	0.75	0	0.045	0.9	0.332	0.907
Krt33b	Krt36	10090.ENSMUSP00000073552	10090.ENSMUSP00000103039	0	0	0	0.969	0.106	0	0.9	0.327	0.907
Krt33b	Krt39	10090.ENSMUSP00000073552	10090.ENSMUSP00000103069	0	0	0	0.953	0.114	0	0.9	0.588	0.91
Krt33b	Krt35	10090.ENSMUSP00000073552	10090.ENSMUSP00000099416	0	0	0	0.97	0.135	0	0.9	0.698	0.911
Krt33b	Krt40	10090.ENSMUSP00000073552	10090.ENSMUSP00000073869	0	0	0	0.962	0.145	0	0.9	0.311	0.911
Krt33b	Krt76	10090.ENSMUSP00000073552	10090.ENSMUSP00000097754	0	0	0	0.716	0	0.047	0.9	0.412	0.911
Krt33b	Krt80	10090.ENSMUSP00000073552	10090.ENSMUSP00000076437	0	0	0	0.663	0	0.047	0.9	0.395	0.913
Krt33b	Krt77	10090.ENSMUSP00000073552	10090.ENSMUSP00000085311	0	0	0	0.69	0	0.049	0.9	0.543	0.916
Krt33b	Krt78	10090.ENSMUSP00000073552	10090.ENSMUSP00000126197	0	0	0	0.686	0	0.072	0.9	0.543	0.919
Krt33b	Krt83	10090.ENSMUSP00000073552	10090.ENSMUSP00000080613	0	0	0	0.743	0.106	0.048	0.9	0.571	0.92
Krt33b	Krt86	10090.ENSMUSP00000073552	10090.ENSMUSP00000085365	0	0	0	0.748	0.218	0.048	0.9	0.631	0.931
Krt34	Krt5	10090.ENSMUSP00000056622	10090.ENSMUSP00000023709	0	0	0	0.731	0.068	0.198	0.9	0.83	0.936
Krt34	Krt82	10090.ENSMUSP00000056622	10090.ENSMUSP00000023713	0	0	0	0.725	0.181	0.198	0.9	0.54	0.938
Krt34	Krt84	10090.ENSMUSP00000056622	10090.ENSMUSP00000023720	0	0	0	0.751	0.088	0.198	0.9	0.577	0.931
Krt34	Krt6b	10090.ENSMUSP00000056622	10090.ENSMUSP00000023786	0	0	0	0.726	0.05	0.198	0.9	0.625	0.93
Krt34	Krt6a	10090.ENSMUSP00000056622	10090.ENSMUSP00000023788	0	0	0	0.73	0.078	0.198	0.9	0.713	0.934
Krt34	Krt4	10090.ENSMUSP00000056622	10090.ENSMUSP00000023797	0	0	0	0.733	0.05	0.198	0.9	0.497	0.927
Krt34	Krt79	10090.ENSMUSP00000056622	10090.ENSMUSP00000023799	0	0	0	0.737	0.07	0.198	0.9	0.371	0.926
Krt34	Krt8	10090.ENSMUSP00000056622	10090.ENSMUSP00000023952	0	0	0	0.751	0.05	0.198	0.9	0.644	0.93
Krt34	Krt75	10090.ENSMUSP00000056622	10090.ENSMUSP00000036246	0	0	0	0.739	0.113	0.198	0.9	0.521	0.932
Krt34	Lor	10090.ENSMUSP00000056622	10090.ENSMUSP00000052128	0	0	0	0	0	0	0	0.588	0.588
Krt34	Krt9	10090.ENSMUSP00000056622	10090.ENSMUSP00000055255	0	0	0	0.879	0.06	0	0.9	0.681	0.909
Krt34	Krt81	10090.ENSMUSP00000056622	10090.ENSMUSP00000056525	0	0	0	0.758	0.21	0.198	0.9	0.477	0.938
Krt34	Trp63	10090.ENSMUSP00000056622	10090.ENSMUSP00000110965	0	0	0	0	0.052	0	0	0.55	0.555
Krt34	Krt36	10090.ENSMUSP00000056622	10090.ENSMUSP00000103039	0	0	0	0.971	0.1	0	0.9	0.839	0.908
Krt34	Krt35	10090.ENSMUSP00000056622	10090.ENSMUSP00000099416	0	0	0	0.972	0.112	0	0.9	0.729	0.909
Krt34	Krt40	10090.ENSMUSP00000056622	10090.ENSMUSP00000073869	0	0	0	0.964	0.163	0	0.9	0.288	0.913
Krt34	Krt39	10090.ENSMUSP00000056622	10090.ENSMUSP00000103069	0	0	0	0.956	0.163	0	0.9	0.413	0.914
Krt34	Krt80	10090.ENSMUSP00000056622	10090.ENSMUSP00000076437	0	0	0	0.675	0.061	0.198	0.9	0.237	0.923
Krt34	Krt76	10090.ENSMUSP00000056622	10090.ENSMUSP00000097754	0	0	0	0.712	0.05	0.198	0.9	0.432	0.926
Krt34	Krt77	10090.ENSMUSP00000056622	10090.ENSMUSP00000085311	0	0	0	0.693	0.05	0.198	0.9	0.471	0.928
Krt34	Krt78	10090.ENSMUSP00000056622	10090.ENSMUSP00000126197	0	0	0	0.688	0.05	0.198	0.9	0.447	0.928
Krt34	Krt7	10090.ENSMUSP00000056622	10090.ENSMUSP00000069900	0	0	0	0.746	0.061	0.198	0.9	0.553	0.929
Krt34	Krt73	10090.ENSMUSP00000056622	10090.ENSMUSP00000065349	0	0	0	0.695	0.11	0.198	0.9	0.392	0.931
Krt34	Krt83	10090.ENSMUSP00000056622	10090.ENSMUSP00000080613	0	0	0	0.75	0.142	0.198	0.9	0.402	0.932
Krt34	Krt72	10090.ENSMUSP00000056622	10090.ENSMUSP00000065922	0	0	0	0.695	0.169	0.198	0.9	0.318	0.933
Krt34	Krt86	10090.ENSMUSP00000056622	10090.ENSMUSP00000085365	0	0	0	0.758	0.21	0.198	0.9	0.588	0.94
Krt35	Krt5	10090.ENSMUSP00000099416	10090.ENSMUSP00000023709	0	0	0	0.7	0.05	0.198	0.9	0.305	0.924
Krt35	Krt82	10090.ENSMUSP00000099416	10090.ENSMUSP00000023713	0	0	0	0.704	0.062	0.198	0.9	0.662	0.933
Krt35	Krt84	10090.ENSMUSP00000099416	10090.ENSMUSP00000023720	0	0	0	0.722	0.089	0.198	0.9	0.744	0.936
Krt35	Krt6b	10090.ENSMUSP00000099416	10090.ENSMUSP00000023786	0	0	0	0.697	0.05	0.198	0.9	0.059	0.917
Krt35	Krt6a	10090.ENSMUSP00000099416	10090.ENSMUSP00000023788	0	0	0	0.699	0.05	0.198	0.9	0.237	0.922
Krt35	Krt4	10090.ENSMUSP00000099416	10090.ENSMUSP00000023797	0	0	0	0.704	0.05	0.198	0.9	0.18	0.92
Krt35	Krt79	10090.ENSMUSP00000099416	10090.ENSMUSP00000023799	0	0	0	0.724	0.05	0.198	0.9	0.403	0.925
Krt35	Krt8	10090.ENSMUSP00000099416	10090.ENSMUSP00000023952	0	0	0	0.735	0.05	0.198	0.9	0.207	0.92
Krt35	Krt75	10090.ENSMUSP00000099416	10090.ENSMUSP00000036246	0	0	0	0.729	0.21	0.198	0.9	0.395	0.938
Krt35	Krt9	10090.ENSMUSP00000099416	10090.ENSMUSP00000055255	0	0	0	0.863	0	0.046	0.9	0.197	0.902
Krt35	Krt81	10090.ENSMUSP00000099416	10090.ENSMUSP00000056525	0	0	0	0.719	0.097	0.198	0.9	0.257	0.926
Krt35	Krt73	10090.ENSMUSP00000099416	10090.ENSMUSP00000065349	0	0	0	0.664	0.099	0.198	0.9	0.389	0.931
Krt35	Krt72	10090.ENSMUSP00000099416	10090.ENSMUSP00000065922	0	0	0	0.679	0.061	0.198	0.9	0.321	0.925
Krt35	Krt7	10090.ENSMUSP00000099416	10090.ENSMUSP00000069900	0	0	0	0.724	0.05	0.198	0.9	0.059	0.917
Krt35	Krt40	10090.ENSMUSP00000099416	10090.ENSMUSP00000073869	0	0	0	0.955	0.062	0	0.9	0.361	0.903
Krt35	Krt80	10090.ENSMUSP00000099416	10090.ENSMUSP00000076437	0	0	0	0.647	0.05	0.198	0.9	0.202	0.922
Krt35	Krt83	10090.ENSMUSP00000099416	10090.ENSMUSP00000080613	0	0	0	0.709	0.061	0.198	0.9	0.55	0.93
Krt35	Krt77	10090.ENSMUSP00000099416	10090.ENSMUSP00000085311	0	0	0	0.677	0.05	0.198	0.9	0.467	0.929
Krt35	Krt86	10090.ENSMUSP00000099416	10090.ENSMUSP00000085365	0	0	0	0.722	0.117	0.198	0.9	0.593	0.935
Krt35	Krt76	10090.ENSMUSP00000099416	10090.ENSMUSP00000097754	0	0	0	0.685	0.05	0.198	0.9	0.261	0.923
Krt35	Krt39	10090.ENSMUSP00000099416	10090.ENSMUSP00000103069	0	0	0	0.942	0.06	0	0.9	0.479	0.904
Krt35	Krt36	10090.ENSMUSP00000099416	10090.ENSMUSP00000103039	0	0	0	0.967	0.061	0	0.9	0.798	0.904
Krt35	Krt78	10090.ENSMUSP00000099416	10090.ENSMUSP00000126197	0	0	0	0.65	0.05	0.198	0.9	0.474	0.93
Krt36	Krt5	10090.ENSMUSP00000103039	10090.ENSMUSP00000023709	0	0	0	0.695	0.076	0.198	0.9	0.588	0.933
Krt36	Krt82	10090.ENSMUSP00000103039	10090.ENSMUSP00000023713	0	0	0	0.688	0.089	0.198	0.9	0.556	0.933
Krt36	Krt84	10090.ENSMUSP00000103039	10090.ENSMUSP00000023720	0	0	0	0.716	0.101	0.198	0.9	0.577	0.934
Krt36	Krt6b	10090.ENSMUSP00000103039	10090.ENSMUSP00000023786	0	0	0	0.702	0.05	0.198	0.9	0.529	0.929
Krt36	Krt6a	10090.ENSMUSP00000103039	10090.ENSMUSP00000023788	0	0	0	0.705	0.075	0.198	0.9	0.612	0.933
Krt36	Krt4	10090.ENSMUSP00000103039	10090.ENSMUSP00000023797	0	0	0	0.721	0.05	0.198	0.9	0.534	0.929
Krt36	Krt79	10090.ENSMUSP00000103039	10090.ENSMUSP00000023799	0	0	0	0.694	0.091	0.198	0.9	0.475	0.931
Krt36	Krt8	10090.ENSMUSP00000103039	10090.ENSMUSP00000023952	0	0	0	0.725	0.05	0.198	0.9	0.482	0.927
Krt36	Krt75	10090.ENSMUSP00000103039	10090.ENSMUSP00000036246	0	0	0	0.735	0.077	0.198	0.9	0.504	0.929
Krt36	Krt9	10090.ENSMUSP00000103039	10090.ENSMUSP00000055255	0	0	0	0.85	0	0.046	0.9	0.585	0.908
Krt36	Krt81	10090.ENSMUSP00000103039	10090.ENSMUSP00000056525	0	0	0	0.691	0.101	0.198	0.9	0.454	0.932
Krt36	Krt73	10090.ENSMUSP00000103039	10090.ENSMUSP00000065349	0	0	0	0.676	0.067	0.198	0.9	0.412	0.928
Krt36	Krt72	10090.ENSMUSP00000103039	10090.ENSMUSP00000065922	0	0	0	0.669	0.107	0.198	0.9	0.279	0.928
Krt36	Krt7	10090.ENSMUSP00000103039	10090.ENSMUSP00000069900	0	0	0	0.719	0.05	0.198	0.9	0.458	0.927
Krt36	Krt40	10090.ENSMUSP00000103039	10090.ENSMUSP00000073869	0	0	0	0.956	0.079	0	0.9	0.368	0.905
Krt36	Krt80	10090.ENSMUSP00000103039	10090.ENSMUSP00000076437	0	0	0	0.635	0.05	0.198	0.9	0.434	0.929
Krt36	Krt83	10090.ENSMUSP00000103039	10090.ENSMUSP00000080613	0	0	0	0.683	0.076	0.198	0.9	0.436	0.93
Krt36	Krt77	10090.ENSMUSP00000103039	10090.ENSMUSP00000085311	0	0	0	0.674	0.05	0.198	0.9	0.525	0.93
Krt36	Krt86	10090.ENSMUSP00000103039	10090.ENSMUSP00000085365	0	0	0	0.691	0.087	0.198	0.9	0.575	0.934
Krt36	Krt76	10090.ENSMUSP00000103039	10090.ENSMUSP00000097754	0	0	0	0.703	0.065	0.198	0.9	0.346	0.926
Krt36	Krt39	10090.ENSMUSP00000103039	10090.ENSMUSP00000103069	0	0	0	0.94	0.077	0	0.9	0.264	0.905
Krt36	Krt78	10090.ENSMUSP00000103039	10090.ENSMUSP00000126197	0	0	0	0.668	0.062	0.198	0.9	0.525	0.931
Krt39	Krt5	10090.ENSMUSP00000103069	10090.ENSMUSP00000023709	0	0	0	0.657	0.062	0.058	0.9	0.156	0.907
Krt39	Krt82	10090.ENSMUSP00000103069	10090.ENSMUSP00000023713	0	0	0	0.64	0.15	0.058	0.9	0.522	0.928
Krt39	Krt84	10090.ENSMUSP00000103069	10090.ENSMUSP00000023720	0	0	0	0.653	0.069	0.058	0.9	0.492	0.92
Krt39	Krt6b	10090.ENSMUSP00000103069	10090.ENSMUSP00000023786	0	0	0	0.656	0.062	0.058	0.9	0.487	0.919
Krt39	Krt6a	10090.ENSMUSP00000103069	10090.ENSMUSP00000023788	0	0	0	0.659	0.077	0.058	0.9	0.374	0.916
Krt39	Krt4	10090.ENSMUSP00000103069	10090.ENSMUSP00000023797	0	0	0	0.648	0.062	0.058	0.9	0.262	0.911
Krt39	Krt79	10090.ENSMUSP00000103069	10090.ENSMUSP00000023799	0	0	0	0.656	0.062	0.058	0.9	0.501	0.919
Krt39	Krt8	10090.ENSMUSP00000103069	10090.ENSMUSP00000023952	0	0	0	0.682	0.062	0.058	0.9	0.143	0.907
Krt39	Krt75	10090.ENSMUSP00000103069	10090.ENSMUSP00000036246	0	0	0	0.683	0.089	0.058	0.9	0.162	0.91
Krt39	Krt9	10090.ENSMUSP00000103069	10090.ENSMUSP00000055255	0	0	0	0.816	0	0	0.9	0.104	0.901
Krt39	Krt81	10090.ENSMUSP00000103069	10090.ENSMUSP00000056525	0	0	0	0.66	0.149	0.058	0.9	0.528	0.927
Krt39	Krt73	10090.ENSMUSP00000103069	10090.ENSMUSP00000065349	0	0	0	0.633	0.077	0.058	0.9	0.496	0.921
Krt39	Krt72	10090.ENSMUSP00000103069	10090.ENSMUSP00000065922	0	0	0	0.643	0.116	0.058	0.9	0.502	0.925
Krt39	Krt7	10090.ENSMUSP00000103069	10090.ENSMUSP00000069900	0	0	0	0.681	0.062	0.058	0.9	0.223	0.909
Krt39	Krt40	10090.ENSMUSP00000103069	10090.ENSMUSP00000073869	0	0	0	0.932	0.112	0	0.9	0.607	0.911
Krt39	Krt80	10090.ENSMUSP00000103069	10090.ENSMUSP00000076437	0	0	0	0.599	0.062	0.058	0.9	0.456	0.92
Krt39	Krt83	10090.ENSMUSP00000103069	10090.ENSMUSP00000080613	0	0	0	0.658	0.104	0.058	0.9	0.472	0.922
Krt39	Krt77	10090.ENSMUSP00000103069	10090.ENSMUSP00000085311	0	0	0	0.629	0.062	0.058	0.9	0.482	0.92
Krt39	Krt86	10090.ENSMUSP00000103069	10090.ENSMUSP00000085365	0	0	0	0.66	0.131	0.058	0.9	0.457	0.924
Krt39	Krt76	10090.ENSMUSP00000103069	10090.ENSMUSP00000097754	0	0	0	0.65	0.062	0.058	0.9	0.503	0.92
Krt39	Krt78	10090.ENSMUSP00000103069	10090.ENSMUSP00000126197	0	0	0	0.622	0.062	0.058	0.9	0.52	0.922
Krt4	Krt5	10090.ENSMUSP00000023797	10090.ENSMUSP00000023709	0	0	0	0.966	0.209	0	0.9	0.398	0.918
Krt4	Krt82	10090.ENSMUSP00000023797	10090.ENSMUSP00000023713	0	0	0	0.918	0	0	0.9	0.267	0.901
Krt4	Krt84	10090.ENSMUSP00000023797	10090.ENSMUSP00000023720	0	0	0	0.929	0	0	0.9	0.419	0.902
Krt4	Krt6b	10090.ENSMUSP00000023797	10090.ENSMUSP00000023786	0	0	0	0.962	0.063	0	0.9	0.537	0.904
Krt4	Krt6a	10090.ENSMUSP00000023797	10090.ENSMUSP00000023788	0	0	0	0.962	0.128	0	0.9	0.47	0.91
Krt4	Lor	10090.ENSMUSP00000023797	10090.ENSMUSP00000052128	0	0	0	0	0.314	0.051	0	0.364	0.55
Krt4	Krt73	10090.ENSMUSP00000023797	10090.ENSMUSP00000065349	0	0	0	0.949	0	0	0.9	0.215	0.9
Krt4	Krt81	10090.ENSMUSP00000023797	10090.ENSMUSP00000056525	0	0	0	0.925	0.048	0	0.9	0.194	0.901
Krt4	Krt83	10090.ENSMUSP00000023797	10090.ENSMUSP00000080613	0	0	0	0.922	0	0	0.9	0.329	0.902
Krt4	Krt72	10090.ENSMUSP00000023797	10090.ENSMUSP00000065922	0	0	0	0.949	0	0	0.9	0.484	0.902
Krt4	Krt76	10090.ENSMUSP00000023797	10090.ENSMUSP00000097754	0	0	0	0.956	0.061	0	0.9	0.453	0.903
Krt4	Krt7	10090.ENSMUSP00000023797	10090.ENSMUSP00000069900	0	0	0	0.952	0.062	0	0.9	0.577	0.904
Krt4	Krt86	10090.ENSMUSP00000023797	10090.ENSMUSP00000085365	0	0	0	0.923	0.06	0.072	0.9	0.072	0.905
Krt4	Krt79	10090.ENSMUSP00000023797	10090.ENSMUSP00000023799	0	0	0	0.954	0.077	0	0.9	0.407	0.905
Krt4	Krt8	10090.ENSMUSP00000023797	10090.ENSMUSP00000023952	0	0	0	0.944	0.069	0	0.9	0.573	0.906
Krt4	Krt75	10090.ENSMUSP00000023797	10090.ENSMUSP00000036246	0	0	0	0.962	0.061	0.068	0.9	0.447	0.906
Krt4	Krt40	10090.ENSMUSP00000023797	10090.ENSMUSP00000073869	0	0	0	0.68	0.062	0.058	0.9	0.153	0.907
Krt4	Krt80	10090.ENSMUSP00000023797	10090.ENSMUSP00000076437	0	0	0	0.885	0.062	0	0.9	0.47	0.907
Krt4	Krt78	10090.ENSMUSP00000023797	10090.ENSMUSP00000126197	0	0	0	0.908	0.124	0	0.9	0.512	0.912
Krt4	Krt77	10090.ENSMUSP00000023797	10090.ENSMUSP00000085311	0	0	0	0.955	0.097	0.242	0.9	0.417	0.926
Krt4	Krt9	10090.ENSMUSP00000023797	10090.ENSMUSP00000055255	0	0	0	0.731	0.062	0.198	0.9	0.536	0.929
Krt40	Krt5	10090.ENSMUSP00000073869	10090.ENSMUSP00000023709	0	0	0	0.675	0.062	0.058	0.9	0.198	0.909
Krt40	Krt82	10090.ENSMUSP00000073869	10090.ENSMUSP00000023713	0	0	0	0.702	0.152	0.058	0.9	0.725	0.931
Krt40	Krt84	10090.ENSMUSP00000073869	10090.ENSMUSP00000023720	0	0	0	0.704	0.062	0.058	0.9	0.523	0.918
Krt40	Krt6b	10090.ENSMUSP00000073869	10090.ENSMUSP00000023786	0	0	0	0.678	0.062	0.058	0.9	0.21	0.909
Krt40	Krt6a	10090.ENSMUSP00000073869	10090.ENSMUSP00000023788	0	0	0	0.684	0.062	0.058	0.9	0.175	0.908
Krt40	Krt79	10090.ENSMUSP00000073869	10090.ENSMUSP00000023799	0	0	0	0.688	0.062	0.058	0.9	0.368	0.914
Krt40	Krt8	10090.ENSMUSP00000073869	10090.ENSMUSP00000023952	0	0	0	0.71	0.062	0.058	0.9	0.098	0.905
Krt40	Krt75	10090.ENSMUSP00000073869	10090.ENSMUSP00000036246	0	0	0	0.705	0.082	0.058	0.9	0.089	0.907
Krt40	Krt9	10090.ENSMUSP00000073869	10090.ENSMUSP00000055255	0	0	0	0.836	0	0.047	0.9	0	0.9
Krt40	Krt81	10090.ENSMUSP00000073869	10090.ENSMUSP00000056525	0	0	0	0.716	0.135	0.058	0.9	0.348	0.919
Krt40	Krt73	10090.ENSMUSP00000073869	10090.ENSMUSP00000065349	0	0	0	0.649	0.079	0.058	0.9	0.405	0.918
Krt40	Krt72	10090.ENSMUSP00000073869	10090.ENSMUSP00000065922	0	0	0	0.67	0.123	0.058	0.9	0.379	0.92
Krt40	Krt7	10090.ENSMUSP00000073869	10090.ENSMUSP00000069900	0	0	0	0.712	0.062	0.058	0.9	0.127	0.906
Krt40	Krt77	10090.ENSMUSP00000073869	10090.ENSMUSP00000085311	0	0	0	0.661	0.062	0.058	0.9	0.352	0.914
Krt40	Krt80	10090.ENSMUSP00000073869	10090.ENSMUSP00000076437	0	0	0	0.637	0.062	0.058	0.9	0.358	0.915
Krt40	Krt76	10090.ENSMUSP00000073869	10090.ENSMUSP00000097754	0	0	0	0.662	0.062	0.058	0.9	0.381	0.915
Krt40	Krt86	10090.ENSMUSP00000073869	10090.ENSMUSP00000085365	0	0	0	0.716	0.125	0.058	0.9	0.4	0.919
Krt40	Krt83	10090.ENSMUSP00000073869	10090.ENSMUSP00000080613	0	0	0	0.705	0.093	0.058	0.9	0.506	0.92
Krt40	Krt78	10090.ENSMUSP00000073869	10090.ENSMUSP00000126197	0	0	0	0.655	0.062	0.058	0.9	0.509	0.92
Krt5	Sox9	10090.ENSMUSP00000023709	10090.ENSMUSP00000000579	0	0	0	0	0	0	0	0.419	0.418
Krt5	Trp53	10090.ENSMUSP00000023709	10090.ENSMUSP00000104298	0	0	0	0	0	0	0	0.631	0.631
Krt5	Lor	10090.ENSMUSP00000023709	10090.ENSMUSP00000052128	0	0	0	0	0.331	0.051	0	0.586	0.714
Krt5	Pgr	10090.ENSMUSP00000023709	10090.ENSMUSP00000063562	0	0	0	0	0	0.048	0	0.746	0.748
Krt5	Trp63	10090.ENSMUSP00000023709	10090.ENSMUSP00000110965	0	0	0	0	0.231	0	0	0.696	0.757
Krt5	Krt72	10090.ENSMUSP00000023709	10090.ENSMUSP00000065922	0	0	0	0.951	0	0	0.9	0.393	0.901
Krt5	Krt73	10090.ENSMUSP00000023709	10090.ENSMUSP00000065349	0	0	0	0.951	0.048	0	0.9	0.199	0.901
Krt5	Krt83	10090.ENSMUSP00000023709	10090.ENSMUSP00000080613	0	0	0	0.93	0	0	0.9	0.369	0.902
Krt5	Krt81	10090.ENSMUSP00000023709	10090.ENSMUSP00000056525	0	0	0	0.934	0.062	0	0.9	0.294	0.903
Krt5	Krt84	10090.ENSMUSP00000023709	10090.ENSMUSP00000023720	0	0	0	0.931	0.06	0	0.9	0.229	0.903
Krt5	Krt82	10090.ENSMUSP00000023709	10090.ENSMUSP00000023713	0	0	0	0.933	0.061	0	0.9	0.19	0.903
Krt5	Krt8	10090.ENSMUSP00000023709	10090.ENSMUSP00000023952	0	0	0	0.954	0.062	0	0.9	0.796	0.905
Krt5	Krt7	10090.ENSMUSP00000023709	10090.ENSMUSP00000069900	0	0	0	0.96	0.062	0	0.9	0.77	0.905
Krt5	Krt80	10090.ENSMUSP00000023709	10090.ENSMUSP00000076437	0	0	0	0.895	0.088	0	0.9	0.139	0.905
Krt5	Krt86	10090.ENSMUSP00000023709	10090.ENSMUSP00000085365	0	0	0	0.932	0.061	0.074	0.9	0.189	0.906
Krt5	Krt78	10090.ENSMUSP00000023709	10090.ENSMUSP00000126197	0	0	0	0.881	0.124	0	0.9	0.325	0.911
Krt5	Krt79	10090.ENSMUSP00000023709	10090.ENSMUSP00000023799	0	0	0	0.957	0.142	0	0.9	0.232	0.911
Krt5	Krt6b	10090.ENSMUSP00000023709	10090.ENSMUSP00000023786	0	0	0	0.976	0.16	0	0.9	0.558	0.913
Krt5	Krt75	10090.ENSMUSP00000023709	10090.ENSMUSP00000036246	0	0	0	0.975	0.152	0.071	0.9	0.345	0.915
Krt5	Krt6a	10090.ENSMUSP00000023709	10090.ENSMUSP00000023788	0	0	0	0.976	0.275	0	0.9	0.7	0.925
Krt5	Krt9	10090.ENSMUSP00000023709	10090.ENSMUSP00000055255	0	0	0	0.764	0.062	0.198	0.9	0.546	0.928
Krt5	Krt77	10090.ENSMUSP00000023709	10090.ENSMUSP00000085311	0	0	0	0.953	0.147	0.242	0.9	0.357	0.93
Krt5	Krt76	10090.ENSMUSP00000023709	10090.ENSMUSP00000097754	0	0	0	0.957	0.053	0.748	0.9	0.224	0.974
Krt6a	Krt82	10090.ENSMUSP00000023788	10090.ENSMUSP00000023713	0	0	0	0.933	0.058	0	0.9	0.436	0.904
Krt6a	Krt84	10090.ENSMUSP00000023788	10090.ENSMUSP00000023720	0	0	0	0.942	0.069	0	0.9	0.524	0.905
Krt6a	Krt6b	10090.ENSMUSP00000023788	10090.ENSMUSP00000023786	0	0	0	0.987	0.405	0	0.9	0.777	0.938
Krt6a	Lor	10090.ENSMUSP00000023788	10090.ENSMUSP00000052128	0	0	0	0	0.062	0.051	0	0.59	0.603
Krt6a	Krt73	10090.ENSMUSP00000023788	10090.ENSMUSP00000065349	0	0	0	0.951	0	0	0.9	0.268	0.901
Krt6a	Krt76	10090.ENSMUSP00000023788	10090.ENSMUSP00000097754	0	0	0	0.957	0	0	0.9	0.322	0.901
Krt6a	Krt8	10090.ENSMUSP00000023788	10090.ENSMUSP00000023952	0	0	0	0.952	0	0	0.9	0.522	0.902
Krt6a	Krt72	10090.ENSMUSP00000023788	10090.ENSMUSP00000065922	0	0	0	0.954	0.058	0	0.9	0.251	0.902
Krt6a	Krt83	10090.ENSMUSP00000023788	10090.ENSMUSP00000080613	0	0	0	0.932	0.057	0	0.9	0.356	0.903
Krt6a	Krt7	10090.ENSMUSP00000023788	10090.ENSMUSP00000069900	0	0	0	0.959	0.054	0	0.9	0.531	0.903
Krt6a	Krt81	10090.ENSMUSP00000023788	10090.ENSMUSP00000056525	0	0	0	0.936	0.063	0	0.9	0.396	0.904
Krt6a	Krt86	10090.ENSMUSP00000023788	10090.ENSMUSP00000085365	0	0	0	0.933	0.065	0.07	0.9	0.342	0.907
Krt6a	Krt80	10090.ENSMUSP00000023788	10090.ENSMUSP00000076437	0	0	0	0.895	0.103	0	0.9	0.19	0.907
Krt6a	Krt79	10090.ENSMUSP00000023788	10090.ENSMUSP00000023799	0	0	0	0.956	0.112	0	0.9	0.396	0.908
Krt6a	Krt75	10090.ENSMUSP00000023788	10090.ENSMUSP00000036246	0	0	0	0.973	0.13	0.059	0.9	0.679	0.912
Krt6a	Krt78	10090.ENSMUSP00000023788	10090.ENSMUSP00000126197	0	0	0	0.898	0.119	0	0.9	0.48	0.912
Krt6a	Krt77	10090.ENSMUSP00000023788	10090.ENSMUSP00000085311	0	0	0	0.951	0.127	0.242	0.9	0.446	0.929
Krt6a	Krt9	10090.ENSMUSP00000023788	10090.ENSMUSP00000055255	0	0	0	0.691	0.062	0.198	0.9	0.522	0.93
Krt6b	Krt82	10090.ENSMUSP00000023786	10090.ENSMUSP00000023713	0	0	0	0.931	0	0	0.9	0.419	0.902
Krt6b	Krt84	10090.ENSMUSP00000023786	10090.ENSMUSP00000023720	0	0	0	0.939	0	0	0.9	0.551	0.903
Krt6b	Lor	10090.ENSMUSP00000023786	10090.ENSMUSP00000052128	0	0	0	0	0	0.051	0	0.397	0.403
Krt6b	Krt8	10090.ENSMUSP00000023786	10090.ENSMUSP00000023952	0	0	0	0.952	0	0	0.9	0.236	0.9
Krt6b	Krt72	10090.ENSMUSP00000023786	10090.ENSMUSP00000065922	0	0	0	0.954	0	0	0.9	0.293	0.901
Krt6b	Krt73	10090.ENSMUSP00000023786	10090.ENSMUSP00000065349	0	0	0	0.951	0	0	0.9	0.281	0.901
Krt6b	Krt76	10090.ENSMUSP00000023786	10090.ENSMUSP00000097754	0	0	0	0.955	0	0	0.9	0.4	0.901
Krt6b	Krt81	10090.ENSMUSP00000023786	10090.ENSMUSP00000056525	0	0	0	0.933	0	0	0.9	0.341	0.902
Krt6b	Krt83	10090.ENSMUSP00000023786	10090.ENSMUSP00000080613	0	0	0	0.93	0	0	0.9	0.368	0.902
Krt6b	Krt7	10090.ENSMUSP00000023786	10090.ENSMUSP00000069900	0	0	0	0.958	0.054	0	0.9	0.407	0.902
Krt6b	Krt79	10090.ENSMUSP00000023786	10090.ENSMUSP00000023799	0	0	0	0.956	0.064	0	0.9	0.447	0.904
Krt6b	Krt86	10090.ENSMUSP00000023786	10090.ENSMUSP00000085365	0	0	0	0.93	0.05	0.07	0.9	0.396	0.906
Krt6b	Krt80	10090.ENSMUSP00000023786	10090.ENSMUSP00000076437	0	0	0	0.892	0.062	0	0.9	0.399	0.906
Krt6b	Krt75	10090.ENSMUSP00000023786	10090.ENSMUSP00000036246	0	0	0	0.973	0.088	0.059	0.9	0.397	0.907
Krt6b	Krt78	10090.ENSMUSP00000023786	10090.ENSMUSP00000126197	0	0	0	0.895	0.089	0	0.9	0.458	0.909
Krt6b	Krt77	10090.ENSMUSP00000023786	10090.ENSMUSP00000085311	0	0	0	0.95	0.097	0.242	0.9	0.53	0.927
Krt6b	Krt9	10090.ENSMUSP00000023786	10090.ENSMUSP00000055255	0	0	0	0.69	0.062	0.198	0.9	0.515	0.93
Krt7	Krt82	10090.ENSMUSP00000069900	10090.ENSMUSP00000023713	0	0	0	0.944	0	0	0.9	0.156	0.9
Krt7	Krt84	10090.ENSMUSP00000069900	10090.ENSMUSP00000023720	0	0	0	0.946	0	0	0.9	0.239	0.901
Krt7	Krt79	10090.ENSMUSP00000069900	10090.ENSMUSP00000023799	0	0	0	0.953	0.05	0	0.9	0.155	0.901
Krt7	Krt8	10090.ENSMUSP00000069900	10090.ENSMUSP00000023952	0	0	0	0.955	0.418	0	0.9	0.76	0.941
Krt7	Krt75	10090.ENSMUSP00000069900	10090.ENSMUSP00000036246	0	0	0	0.96	0.061	0.071	0.9	0.319	0.906
Krt7	Krt9	10090.ENSMUSP00000069900	10090.ENSMUSP00000055255	0	0	0	0.652	0.062	0.198	0.9	0.708	0.938
Krt7	Krt81	10090.ENSMUSP00000069900	10090.ENSMUSP00000056525	0	0	0	0.932	0.062	0	0.9	0.434	0.904
Krt7	Pgr	10090.ENSMUSP00000069900	10090.ENSMUSP00000063562	0	0	0	0	0	0.048	0	0.512	0.515
Krt7	Krt73	10090.ENSMUSP00000069900	10090.ENSMUSP00000065349	0	0	0	0.946	0	0	0.9	0.597	0.903
Krt7	Krt72	10090.ENSMUSP00000069900	10090.ENSMUSP00000065922	0	0	0	0.945	0	0	0.9	0.522	0.902
Krt7	Trp53	10090.ENSMUSP00000069900	10090.ENSMUSP00000104298	0	0	0	0	0	0	0	0.507	0.507
Krt7	Krt76	10090.ENSMUSP00000069900	10090.ENSMUSP00000097754	0	0	0	0.951	0	0	0.9	0.301	0.901
Krt7	Krt83	10090.ENSMUSP00000069900	10090.ENSMUSP00000080613	0	0	0	0.935	0.06	0	0.9	0.162	0.902
Krt7	Krt78	10090.ENSMUSP00000069900	10090.ENSMUSP00000126197	0	0	0	0.913	0.06	0	0.9	0.32	0.904
Krt7	Krt86	10090.ENSMUSP00000069900	10090.ENSMUSP00000085365	0	0	0	0.933	0.065	0.074	0.9	0.24	0.907
Krt7	Krt80	10090.ENSMUSP00000069900	10090.ENSMUSP00000076437	0	0	0	0.887	0.132	0	0.9	0.209	0.911
Krt7	Krt77	10090.ENSMUSP00000069900	10090.ENSMUSP00000085311	0	0	0	0.937	0.097	0.242	0.9	0.227	0.926
Krt72	Krt82	10090.ENSMUSP00000065922	10090.ENSMUSP00000023713	0	0	0	0.903	0.139	0	0.9	0.545	0.914
Krt72	Krt84	10090.ENSMUSP00000065922	10090.ENSMUSP00000023720	0	0	0	0.918	0.129	0	0.9	0.506	0.912
Krt72	Krt79	10090.ENSMUSP00000065922	10090.ENSMUSP00000023799	0	0	0	0.944	0	0	0.9	0.383	0.901
Krt72	Krt8	10090.ENSMUSP00000065922	10090.ENSMUSP00000023952	0	0	0	0.937	0	0	0.9	0.229	0.901
Krt72	Krt75	10090.ENSMUSP00000065922	10090.ENSMUSP00000036246	0	0	0	0.953	0.085	0	0.9	0.43	0.906
Krt72	Krt9	10090.ENSMUSP00000065922	10090.ENSMUSP00000055255	0	0	0	0.604	0.05	0.198	0.9	0.327	0.926
Krt72	Krt81	10090.ENSMUSP00000065922	10090.ENSMUSP00000056525	0	0	0	0.909	0.144	0	0.9	0.312	0.913
Krt72	Krt73	10090.ENSMUSP00000065922	10090.ENSMUSP00000065349	0	0	0	0.969	0.245	0	0.9	0.778	0.923
Krt72	Krt77	10090.ENSMUSP00000065922	10090.ENSMUSP00000085311	0	0	0	0.941	0.052	0	0.9	0.59	0.904
Krt72	Krt80	10090.ENSMUSP00000065922	10090.ENSMUSP00000076437	0	0	0	0.87	0	0	0.9	0.38	0.904
Krt72	Krt76	10090.ENSMUSP00000065922	10090.ENSMUSP00000097754	0	0	0	0.947	0.063	0	0.9	0.535	0.904
Krt72	Krt78	10090.ENSMUSP00000065922	10090.ENSMUSP00000126197	0	0	0	0.898	0	0	0.9	0.551	0.905
Krt72	Krt83	10090.ENSMUSP00000065922	10090.ENSMUSP00000080613	0	0	0	0.906	0.08	0	0.9	0.366	0.907
Krt72	Krt86	10090.ENSMUSP00000065922	10090.ENSMUSP00000085365	0	0	0	0.907	0.112	0	0.9	0	0.907
Krt73	Krt82	10090.ENSMUSP00000065349	10090.ENSMUSP00000023713	0	0	0	0.916	0.097	0	0.9	0.518	0.909
Krt73	Krt84	10090.ENSMUSP00000065349	10090.ENSMUSP00000023720	0	0	0	0.917	0.1	0	0.9	0.521	0.91
Krt73	Krt79	10090.ENSMUSP00000065349	10090.ENSMUSP00000023799	0	0	0	0.943	0	0	0.9	0.527	0.902
Krt73	Krt8	10090.ENSMUSP00000065349	10090.ENSMUSP00000023952	0	0	0	0.934	0	0	0.9	0.151	0.9
Krt73	Krt75	10090.ENSMUSP00000065349	10090.ENSMUSP00000036246	0	0	0	0.95	0.068	0	0.9	0.459	0.904
Krt73	Krt9	10090.ENSMUSP00000065349	10090.ENSMUSP00000055255	0	0	0	0.601	0.077	0.198	0.9	0.052	0.919
Krt73	Krt81	10090.ENSMUSP00000065349	10090.ENSMUSP00000056525	0	0	0	0.917	0.104	0	0.9	0.35	0.909
Krt73	Krt76	10090.ENSMUSP00000065349	10090.ENSMUSP00000097754	0	0	0	0.948	0	0	0.9	0.476	0.902
Krt73	Krt83	10090.ENSMUSP00000065349	10090.ENSMUSP00000080613	0	0	0	0.913	0.054	0	0.9	0.414	0.904
Krt73	Krt78	10090.ENSMUSP00000065349	10090.ENSMUSP00000126197	0	0	0	0.907	0.048	0	0.9	0.415	0.904
Krt73	Krt80	10090.ENSMUSP00000065349	10090.ENSMUSP00000076437	0	0	0	0.872	0	0	0.9	0.387	0.904
Krt73	Krt86	10090.ENSMUSP00000065349	10090.ENSMUSP00000085365	0	0	0	0.913	0.105	0	0.9	0.099	0.907
Krt73	Krt77	10090.ENSMUSP00000065349	10090.ENSMUSP00000085311	0	0	0	0.943	0.087	0	0.9	0.453	0.907
Krt75	Krt82	10090.ENSMUSP00000036246	10090.ENSMUSP00000023713	0	0	0	0.933	0.09	0	0.9	0.413	0.907
Krt75	Krt84	10090.ENSMUSP00000036246	10090.ENSMUSP00000023720	0	0	0	0.937	0.071	0	0.9	0.584	0.906
Krt75	Krt79	10090.ENSMUSP00000036246	10090.ENSMUSP00000023799	0	0	0	0.955	0.095	0	0.9	0.451	0.907
Krt75	Krt8	10090.ENSMUSP00000036246	10090.ENSMUSP00000023952	0	0	0	0.953	0.061	0.071	0.9	0.557	0.907
Krt75	Trp63	10090.ENSMUSP00000036246	10090.ENSMUSP00000110965	0	0	0	0	0.078	0	0	0.5	0.52
Krt75	Krt80	10090.ENSMUSP00000036246	10090.ENSMUSP00000076437	0	0	0	0.905	0.061	0	0.9	0.214	0.903
Krt75	Krt83	10090.ENSMUSP00000036246	10090.ENSMUSP00000080613	0	0	0	0.933	0.064	0	0.9	0.48	0.905
Krt75	Krt77	10090.ENSMUSP00000036246	10090.ENSMUSP00000085311	0	0	0	0.947	0.073	0	0.9	0.387	0.905
Krt75	Krt86	10090.ENSMUSP00000036246	10090.ENSMUSP00000085365	0	0	0	0.934	0.079	0	0.9	0.434	0.906
Krt75	Krt76	10090.ENSMUSP00000036246	10090.ENSMUSP00000097754	0	0	0	0.956	0.061	0.083	0.9	0.101	0.906
Krt75	Krt81	10090.ENSMUSP00000036246	10090.ENSMUSP00000056525	0	0	0	0.937	0.096	0	0.9	0.355	0.907
Krt75	Krt78	10090.ENSMUSP00000036246	10090.ENSMUSP00000126197	0	0	0	0.9	0.085	0	0.9	0.512	0.909
Krt75	Krt9	10090.ENSMUSP00000036246	10090.ENSMUSP00000055255	0	0	0	0.709	0.062	0.198	0.9	0.329	0.925
Krt76	Krt82	10090.ENSMUSP00000097754	10090.ENSMUSP00000023713	0	0	0	0.917	0.054	0	0.9	0.484	0.905
Krt76	Krt84	10090.ENSMUSP00000097754	10090.ENSMUSP00000023720	0	0	0	0.919	0.079	0	0.9	0.528	0.907
Krt76	Krt79	10090.ENSMUSP00000097754	10090.ENSMUSP00000023799	0	0	0	0.947	0.054	0	0.9	0.436	0.903
Krt76	Krt8	10090.ENSMUSP00000097754	10090.ENSMUSP00000023952	0	0	0	0.943	0	0	0.9	0.227	0.901
Krt76	Krt9	10090.ENSMUSP00000097754	10090.ENSMUSP00000055255	0	0	0	0.658	0.062	0.198	0.9	0.25	0.924
Krt76	Krt81	10090.ENSMUSP00000097754	10090.ENSMUSP00000056525	0	0	0	0.924	0	0	0.9	0.355	0.902
Krt76	Krt80	10090.ENSMUSP00000097754	10090.ENSMUSP00000076437	0	0	0	0.882	0.062	0	0.9	0.394	0.906
Krt76	Krt83	10090.ENSMUSP00000097754	10090.ENSMUSP00000080613	0	0	0	0.92	0	0	0.9	0.406	0.903
Krt76	Krt77	10090.ENSMUSP00000097754	10090.ENSMUSP00000085311	0	0	0	0.942	0.097	0.242	0.9	0.587	0.928
Krt76	Krt86	10090.ENSMUSP00000097754	10090.ENSMUSP00000085365	0	0	0	0.923	0.061	0.099	0.9	0.418	0.91
Krt76	Krt78	10090.ENSMUSP00000097754	10090.ENSMUSP00000126197	0	0	0	0.88	0.062	0	0.9	0.624	0.909
Krt77	Krt82	10090.ENSMUSP00000085311	10090.ENSMUSP00000023713	0	0	0	0.902	0.061	0	0.9	0.525	0.906
Krt77	Krt84	10090.ENSMUSP00000085311	10090.ENSMUSP00000023720	0	0	0	0.906	0.06	0	0.9	0.547	0.906
Krt77	Krt79	10090.ENSMUSP00000085311	10090.ENSMUSP00000023799	0	0	0	0.946	0.081	0	0.9	0.46	0.906
Krt77	Krt8	10090.ENSMUSP00000085311	10090.ENSMUSP00000023952	0	0	0	0.936	0.097	0.242	0.9	0.309	0.926
Krt77	Lor	10090.ENSMUSP00000085311	10090.ENSMUSP00000052128	0	0	0	0	0.137	0.077	0	0.342	0.43
Krt77	Krt9	10090.ENSMUSP00000085311	10090.ENSMUSP00000055255	0	0	0	0.744	0.141	0.342	0.9	0.316	0.943
Krt77	Krt81	10090.ENSMUSP00000085311	10090.ENSMUSP00000056525	0	0	0	0.905	0	0	0.9	0.463	0.904
Krt77	Krt80	10090.ENSMUSP00000085311	10090.ENSMUSP00000076437	0	0	0	0.866	0	0	0.9	0.606	0.907
Krt77	Krt83	10090.ENSMUSP00000085311	10090.ENSMUSP00000080613	0	0	0	0.899	0	0	0.9	0.471	0.904
Krt77	Krt86	10090.ENSMUSP00000085311	10090.ENSMUSP00000085365	0	0	0	0.903	0	0	0.9	0.484	0.904
Krt77	Krt78	10090.ENSMUSP00000085311	10090.ENSMUSP00000126197	0	0	0	0.869	0.088	0	0.9	0.67	0.913
Krt78	Krt82	10090.ENSMUSP00000126197	10090.ENSMUSP00000023713	0	0	0	0.856	0.06	0	0.9	0.436	0.907
Krt78	Krt84	10090.ENSMUSP00000126197	10090.ENSMUSP00000023720	0	0	0	0.842	0.06	0	0.9	0.577	0.91
Krt78	Krt79	10090.ENSMUSP00000126197	10090.ENSMUSP00000023799	0	0	0	0.901	0.099	0	0.9	0.492	0.91
Krt78	Krt8	10090.ENSMUSP00000126197	10090.ENSMUSP00000023952	0	0	0	0.912	0.077	0	0.9	0.366	0.906
Krt78	Krt9	10090.ENSMUSP00000126197	10090.ENSMUSP00000055255	0	0	0	0.552	0.062	0.198	0.9	0.326	0.929
Krt78	Krt81	10090.ENSMUSP00000126197	10090.ENSMUSP00000056525	0	0	0	0.875	0	0	0.9	0.446	0.905
Krt78	Krt80	10090.ENSMUSP00000126197	10090.ENSMUSP00000076437	0	0	0	0.826	0.072	0	0.9	0.493	0.911
Krt78	Krt83	10090.ENSMUSP00000126197	10090.ENSMUSP00000080613	0	0	0	0.869	0	0	0.9	0.567	0.907
Krt78	Krt86	10090.ENSMUSP00000126197	10090.ENSMUSP00000085365	0	0	0	0.873	0	0	0.9	0.348	0.904
Krt79	Krt82	10090.ENSMUSP00000023799	10090.ENSMUSP00000023713	0	0	0	0.916	0.056	0	0.9	0.451	0.905
Krt79	Krt84	10090.ENSMUSP00000023799	10090.ENSMUSP00000023720	0	0	0	0.925	0	0	0.9	0.515	0.903
Krt79	Krt8	10090.ENSMUSP00000023799	10090.ENSMUSP00000023952	0	0	0	0.938	0.05	0	0.9	0.127	0.901
Krt79	Krt86	10090.ENSMUSP00000023799	10090.ENSMUSP00000085365	0	0	0	0.914	0.056	0	0.9	0.13	0.902
Krt79	Krt81	10090.ENSMUSP00000023799	10090.ENSMUSP00000056525	0	0	0	0.916	0.062	0	0.9	0.345	0.904
Krt79	Krt83	10090.ENSMUSP00000023799	10090.ENSMUSP00000080613	0	0	0	0.916	0	0	0.9	0.509	0.904
Krt79	Krt80	10090.ENSMUSP00000023799	10090.ENSMUSP00000076437	0	0	0	0.881	0.069	0	0.9	0.534	0.908
Krt79	Krt9	10090.ENSMUSP00000023799	10090.ENSMUSP00000055255	0	0	0	0.657	0.062	0.198	0.9	0.048	0.918
Krt8	Krt82	10090.ENSMUSP00000023952	10090.ENSMUSP00000023713	0	0	0	0.932	0	0	0.9	0.24	0.901
Krt8	Krt84	10090.ENSMUSP00000023952	10090.ENSMUSP00000023720	0	0	0	0.939	0	0	0.9	0.232	0.901
Krt8	Trp63	10090.ENSMUSP00000023952	10090.ENSMUSP00000110965	0	0	0	0	0	0	0	0.524	0.524
Krt8	Pgr	10090.ENSMUSP00000023952	10090.ENSMUSP00000063562	0	0	0	0	0	0.048	0	0.537	0.541
Krt8	Trp53	10090.ENSMUSP00000023952	10090.ENSMUSP00000104298	0	0	0	0	0.06	0	0	0.623	0.63
Krt8	Sgcg	10090.ENSMUSP00000023952	10090.ENSMUSP00000077106	0	0	0	0	0	0	0.72	0	0.72
Krt8	Pgm5	10090.ENSMUSP00000023952	10090.ENSMUSP00000036025	0	0	0	0	0	0	0.72	0	0.72
Krt8	Sgcz	10090.ENSMUSP00000023952	10090.ENSMUSP00000113912	0	0	0	0	0	0	0.72	0	0.72
Krt8	Sgcb	10090.ENSMUSP00000023952	10090.ENSMUSP00000079937	0	0	0	0	0	0	0.72	0	0.72
Krt8	Sgcd	10090.ENSMUSP00000023952	10090.ENSMUSP00000076459	0	0	0	0	0	0	0.72	0	0.72
Krt8	Sgca	10090.ENSMUSP00000023952	10090.ENSMUSP00000099451	0	0	0	0	0	0	0.72	0	0.72
Krt8	Sgce	10090.ENSMUSP00000023952	10090.ENSMUSP00000111242	0	0	0	0	0	0	0.72	0.09	0.734
Krt8	Krt83	10090.ENSMUSP00000023952	10090.ENSMUSP00000080613	0	0	0	0.931	0	0	0.9	0.281	0.901
Krt8	Krt81	10090.ENSMUSP00000023952	10090.ENSMUSP00000056525	0	0	0	0.93	0.06	0	0.9	0.173	0.902
Krt8	Krt86	10090.ENSMUSP00000023952	10090.ENSMUSP00000085365	0	0	0	0.928	0.061	0.074	0.9	0	0.905
Krt8	Krt80	10090.ENSMUSP00000023952	10090.ENSMUSP00000076437	0	0	0	0.892	0.116	0	0.9	0.138	0.908
Krt8	Krt9	10090.ENSMUSP00000023952	10090.ENSMUSP00000055255	0	0	0	0.688	0.062	0.198	0.9	0.705	0.935
Krt80	Krt82	10090.ENSMUSP00000076437	10090.ENSMUSP00000023713	0	0	0	0.881	0	0	0.9	0.405	0.904
Krt80	Krt84	10090.ENSMUSP00000076437	10090.ENSMUSP00000023720	0	0	0	0.879	0	0	0.9	0.46	0.905
Krt80	Krt9	10090.ENSMUSP00000076437	10090.ENSMUSP00000055255	0	0	0	0.59	0.06	0.198	0.9	0.137	0.921
Krt80	Krt81	10090.ENSMUSP00000076437	10090.ENSMUSP00000056525	0	0	0	0.865	0.066	0	0.9	0.445	0.908
Krt80	Krt83	10090.ENSMUSP00000076437	10090.ENSMUSP00000080613	0	0	0	0.87	0	0	0.9	0.389	0.904
Krt80	Krt86	10090.ENSMUSP00000076437	10090.ENSMUSP00000085365	0	0	0	0.865	0.065	0	0.9	0.32	0.906
Krt81	Krt82	10090.ENSMUSP00000056525	10090.ENSMUSP00000023713	0	0	0	0.95	0.163	0	0.9	0.596	0.915
Krt81	Krt84	10090.ENSMUSP00000056525	10090.ENSMUSP00000023720	0	0	0	0.958	0.062	0	0.9	0.546	0.904
Krt81	Krt9	10090.ENSMUSP00000056525	10090.ENSMUSP00000055255	0	0	0	0.634	0.05	0.198	0.9	0.372	0.927
Krt81	Krt83	10090.ENSMUSP00000056525	10090.ENSMUSP00000080613	0	0	0	0.983	0.181	0	0.9	0.602	0.915
Krt81	Krt86	10090.ENSMUSP00000056525	10090.ENSMUSP00000085365	0	0	0	0.986	0.239	0	0.9	0.734	0.921
Krt82	Krt84	10090.ENSMUSP00000023713	10090.ENSMUSP00000023720	0	0	0	0.953	0.087	0	0.9	0.578	0.907
Krt82	Krt83	10090.ENSMUSP00000023713	10090.ENSMUSP00000080613	0	0	0	0.951	0.105	0	0.9	0.639	0.909
Krt82	Krt86	10090.ENSMUSP00000023713	10090.ENSMUSP00000085365	0	0	0	0.951	0.156	0	0.9	0.433	0.913
Krt82	Krt9	10090.ENSMUSP00000023713	10090.ENSMUSP00000055255	0	0	0	0.58	0.061	0.198	0.9	0	0.918
Krt83	Krt84	10090.ENSMUSP00000080613	10090.ENSMUSP00000023720	0	0	0	0.956	0.061	0	0.9	0.556	0.904
Krt83	Krt9	10090.ENSMUSP00000080613	10090.ENSMUSP00000055255	0	0	0	0.628	0.05	0.198	0.9	0.161	0.921
Krt83	Krt86	10090.ENSMUSP00000080613	10090.ENSMUSP00000085365	0	0	0	0.983	0.174	0	0.9	0.837	0.915
Krt84	Krt86	10090.ENSMUSP00000023720	10090.ENSMUSP00000085365	0	0	0	0.957	0.06	0	0.9	0.593	0.904
Krt84	Krt9	10090.ENSMUSP00000023720	10090.ENSMUSP00000055255	0	0	0	0.606	0.061	0.198	0.9	0.26	0.925
Krt86	Krt9	10090.ENSMUSP00000085365	10090.ENSMUSP00000055255	0	0	0	0.624	0.05	0.198	0.9	0.175	0.921
Krt9	Sox9	10090.ENSMUSP00000055255	10090.ENSMUSP00000000579	0	0	0	0	0	0	0	0.442	0.442
Lor	Trp63	10090.ENSMUSP00000052128	10090.ENSMUSP00000110965	0	0	0	0	0	0	0	0.456	0.456
Pgm5	Sgce	10090.ENSMUSP00000036025	10090.ENSMUSP00000111242	0	0	0	0	0	0	0.72	0	0.72
Pgm5	Sgcb	10090.ENSMUSP00000036025	10090.ENSMUSP00000079937	0	0	0	0	0	0	0.9	0	0.9
Pgm5	Sgcz	10090.ENSMUSP00000036025	10090.ENSMUSP00000113912	0	0	0	0	0	0	0.9	0.059	0.901
Pgm5	Sgca	10090.ENSMUSP00000036025	10090.ENSMUSP00000099451	0	0	0	0	0.133	0	0.9	0	0.909
Pgm5	Sgcg	10090.ENSMUSP00000036025	10090.ENSMUSP00000077106	0	0	0	0	0.127	0	0.9	0.059	0.91
Pgm5	Sgcd	10090.ENSMUSP00000036025	10090.ENSMUSP00000076459	0	0	0	0	0.088	0	0.9	0.273	0.927
Pgr	Trp53	10090.ENSMUSP00000063562	10090.ENSMUSP00000104298	0	0	0	0	0.062	0.072	0	0.74	0.754
Sgca	Sgcd	10090.ENSMUSP00000099451	10090.ENSMUSP00000076459	0	0	0	0	0.176	0.452	0.9	0.836	0.991
Sgca	Sgcg	10090.ENSMUSP00000099451	10090.ENSMUSP00000077106	0	0	0	0	0.282	0.057	0.9	0.823	0.986
Sgca	Sgcb	10090.ENSMUSP00000099451	10090.ENSMUSP00000079937	0	0	0	0	0.133	0.508	0.9	0.848	0.992
Sgca	Sgce	10090.ENSMUSP00000099451	10090.ENSMUSP00000111242	0	0	0	0.918	0	0	0.72	0.62	0.733
Sgca	Sgcz	10090.ENSMUSP00000099451	10090.ENSMUSP00000113912	0	0	0	0	0.122	0.057	0.9	0.551	0.957
Sgcb	Sgcd	10090.ENSMUSP00000079937	10090.ENSMUSP00000076459	0	0	0	0	0.061	0.598	0.9	0.803	0.991
Sgcb	Sgcg	10090.ENSMUSP00000079937	10090.ENSMUSP00000077106	0	0	0	0.586	0.062	0.598	0.9	0.865	0.973
Sgcb	Sgce	10090.ENSMUSP00000079937	10090.ENSMUSP00000111242	0	0	0	0	0.136	0.058	0.72	0.641	0.907
Sgcb	Sgcz	10090.ENSMUSP00000079937	10090.ENSMUSP00000113912	0	0	0	0.58	0.06	0.693	0.9	0.608	0.976
Sgcd	Sgcz	10090.ENSMUSP00000076459	10090.ENSMUSP00000113912	0	0	0	0.959	0	0	0.9	0.546	0.902
Sgcd	Sgce	10090.ENSMUSP00000076459	10090.ENSMUSP00000111242	0	0	0	0	0.122	0.05	0.72	0.683	0.916
Sgcd	Sgcg	10090.ENSMUSP00000076459	10090.ENSMUSP00000077106	0	0	0	0.945	0.105	0.197	0.9	0.835	0.925
Sgce	Sgcg	10090.ENSMUSP00000111242	10090.ENSMUSP00000077106	0	0	0	0	0.122	0.05	0.72	0.635	0.903
Sgce	Sgcz	10090.ENSMUSP00000111242	10090.ENSMUSP00000113912	0	0	0	0	0.122	0.05	0.72	0.684	0.916
Sgcg	Sgcz	10090.ENSMUSP00000077106	10090.ENSMUSP00000113912	0	0	0	0.955	0	0	0.9	0.572	0.902
Sox9	Trp53	10090.ENSMUSP00000000579	10090.ENSMUSP00000104298	0	0	0	0	0	0.072	0	0.529	0.544
Trp53	Trp63	10090.ENSMUSP00000104298	10090.ENSMUSP00000110965	0	0	0	0.879	0	0.495	0	0.838	0.546
