# Supplementary material for: Transcriptional Landscaping Identifies a Beige Adipocyte Depot in the Newborn Mouse
Source: Cells. 2021 Sep 9;10(9):2368. doi: 10.3390/cells10092368 (PMC8470180; doi:10.3390/cells10092368)
Supplement: Supplementary file 1 [file cells-10-02368-s001.zip › cells-1354767 supplementary 3/Table S2_Mup2 network.xlsx]

## Sheet: Sheet1
#node1	node2	node1_string_id	node2_string_id	neighborhood_on_chromosome	gene_fusion	phylogenetic_cooccurrence	homology	coexpression	experimentally_determined_interaction	database_annotated	automated_textmining	combined_score
Bpifa6	Lcn4	10090.ENSMUSP00000105375	10090.ENSMUSP00000028283	0	0	0	0	0	0	0	0.679	0.679
Bpifa6	Lcn3	10090.ENSMUSP00000105375	10090.ENSMUSP00000028304	0	0	0	0	0	0	0	0.585	0.585
Bpifa6	Bpifb5	10090.ENSMUSP00000105375	10090.ENSMUSP00000046683	0	0	0	0	0	0	0	0.73	0.73
Bpifa6	Mup2	10090.ENSMUSP00000105375	10090.ENSMUSP00000074264	0	0	0	0	0	0	0	0.578	0.578
Bpifa6	Bpifb9b	10090.ENSMUSP00000105375	10090.ENSMUSP00000086311	0	0	0	0	0	0	0	0.709	0.709
Bpifa6	Gm5938	10090.ENSMUSP00000105375	10090.ENSMUSP00000109664	0	0	0	0	0	0	0	0.458	0.457
Bpifb5	Lcn4	10090.ENSMUSP00000046683	10090.ENSMUSP00000028283	0	0	0	0	0	0	0	0.582	0.582
Bpifb5	Lcn3	10090.ENSMUSP00000046683	10090.ENSMUSP00000028304	0	0	0	0	0	0	0	0.483	0.483
Bpifb5	Mup2	10090.ENSMUSP00000046683	10090.ENSMUSP00000074264	0	0	0	0	0	0	0	0.589	0.589
Bpifb5	Gm5938	10090.ENSMUSP00000046683	10090.ENSMUSP00000109664	0	0	0	0	0	0	0	0.625	0.625
Bpifb5	Bpifb9b	10090.ENSMUSP00000046683	10090.ENSMUSP00000086311	0	0.116	0	0	0	0	0	0.734	0.754
Bpifb9b	Lcn4	10090.ENSMUSP00000086311	10090.ENSMUSP00000028283	0	0	0	0	0	0	0	0.62	0.62
Bpifb9b	Lcn3	10090.ENSMUSP00000086311	10090.ENSMUSP00000028304	0	0	0	0	0	0	0	0.525	0.525
Bpifb9b	Mup2	10090.ENSMUSP00000086311	10090.ENSMUSP00000074264	0	0	0	0	0	0	0	0.589	0.589
Bpifb9b	Gm5938	10090.ENSMUSP00000086311	10090.ENSMUSP00000109664	0	0	0	0	0	0	0	0.638	0.638
Cyp11a1	Cyp21a1	10090.ENSMUSP00000034874	10090.ENSMUSP00000025223	0	0	0.32	0.592	0.062	0	0.9	0.849	0.943
Cyp11a1	Cyp17a1	10090.ENSMUSP00000034874	10090.ENSMUSP00000026012	0	0	0.402	0.578	0.062	0	0.9	0.931	0.949
Cyp11a1	Cyp19a1	10090.ENSMUSP00000034874	10090.ENSMUSP00000034811	0	0	0.331	0.565	0.143	0	0	0.866	0.534
Cyp11a1	Hsd17b3	10090.ENSMUSP00000034874	10090.ENSMUSP00000132011	0	0	0	0	0	0	0	0.721	0.721
Cyp11a1	Cyp7b1	10090.ENSMUSP00000034874	10090.ENSMUSP00000037487	0	0	0	0.552	0.06	0	0.9	0.307	0.914
Cyp11a1	Hsd3b5	10090.ENSMUSP00000034874	10090.ENSMUSP00000041442	0	0	0	0	0.062	0.117	0.9	0.309	0.935
Cyp17a1	Cyp21a1	10090.ENSMUSP00000026012	10090.ENSMUSP00000025223	0	0	0.412	0.807	0.078	0	0.9	0.871	0.925
Cyp17a1	Cyp2d9	10090.ENSMUSP00000026012	10090.ENSMUSP00000086530	0	0	0.43	0.792	0.1	0	0.65	0.194	0.709
Cyp17a1	Cyp7b1	10090.ENSMUSP00000026012	10090.ENSMUSP00000037487	0	0	0	0.56	0.07	0	0.9	0.47	0.922
Cyp17a1	Cyp2e1	10090.ENSMUSP00000026012	10090.ENSMUSP00000026552	0	0	0.408	0.723	0.106	0	0.9	0.311	0.923
Cyp17a1	Cyp7a1	10090.ENSMUSP00000026012	10090.ENSMUSP00000029905	0	0	0	0.552	0.181	0	0.9	0.425	0.929
Cyp17a1	Cyp19a1	10090.ENSMUSP00000026012	10090.ENSMUSP00000034811	0	0	0.4	0.568	0	0	0.9	0.909	0.948
Cyp17a1	Hsd3b5	10090.ENSMUSP00000026012	10090.ENSMUSP00000041442	0	0	0	0	0.052	0.117	0.9	0.553	0.957
Cyp17a1	Hsd17b3	10090.ENSMUSP00000026012	10090.ENSMUSP00000132011	0	0	0	0	0.062	0	0.9	0.804	0.98
Cyp19a1	Cyp21a1	10090.ENSMUSP00000034811	10090.ENSMUSP00000025223	0	0	0.326	0.57	0.061	0	0	0.663	0.409
Cyp19a1	Cyp2e1	10090.ENSMUSP00000034811	10090.ENSMUSP00000026552	0	0	0.318	0.583	0	0	0.9	0.324	0.922
Cyp19a1	Cyp7b1	10090.ENSMUSP00000034811	10090.ENSMUSP00000037487	0	0	0	0	0	0.051	0	0.428	0.434
Cyp19a1	Cyp2d9	10090.ENSMUSP00000034811	10090.ENSMUSP00000086530	0	0	0.297	0.56	0	0	0.9	0.19	0.917
Cyp19a1	Cyp2u1	10090.ENSMUSP00000034811	10090.ENSMUSP00000101944	0	0	0.415	0.575	0	0	0.9	0.274	0.925
Cyp19a1	Hsd3b5	10090.ENSMUSP00000034811	10090.ENSMUSP00000041442	0	0	0	0	0	0.117	0.9	0.371	0.939
Cyp19a1	Hsd17b3	10090.ENSMUSP00000034811	10090.ENSMUSP00000132011	0	0	0	0	0.051	0	0.9	0.583	0.956
Cyp21a1	Cyp7a1	10090.ENSMUSP00000025223	10090.ENSMUSP00000029905	0	0	0	0	0.072	0	0	0.501	0.517
Cyp21a1	Hsd17b3	10090.ENSMUSP00000025223	10090.ENSMUSP00000132011	0	0	0	0	0	0	0	0.542	0.542
Cyp21a1	Hsd3b5	10090.ENSMUSP00000025223	10090.ENSMUSP00000041442	0	0	0	0	0.141	0.117	0.9	0.22	0.932
Cyp21a1	Cyp7b1	10090.ENSMUSP00000025223	10090.ENSMUSP00000037487	0	0	0	0	0.068	0	0.9	0.406	0.939
Cyp2d9	Cyp2e1	10090.ENSMUSP00000086530	10090.ENSMUSP00000026552	0	0	0.361	0.871	0.232	0	0.9	0.755	0.93
Cyp2d9	Cyp7a1	10090.ENSMUSP00000086530	10090.ENSMUSP00000029905	0	0	0	0	0.183	0	0.65	0.376	0.806
Cyp2d9	Cyp7b1	10090.ENSMUSP00000086530	10090.ENSMUSP00000037487	0	0	0	0	0.411	0	0	0.544	0.72
Cyp2d9	Hsd3b5	10090.ENSMUSP00000086530	10090.ENSMUSP00000041442	0	0	0	0	0.602	0.117	0.65	0.579	0.941
Cyp2d9	Mup2	10090.ENSMUSP00000086530	10090.ENSMUSP00000074264	0	0	0	0	0.214	0	0	0.472	0.567
Cyp2d9	Cyp4a12b	10090.ENSMUSP00000086530	10090.ENSMUSP00000092487	0	0	0.411	0.574	0.228	0	0	0.534	0.496
Cyp2d9	Cyp2u1	10090.ENSMUSP00000086530	10090.ENSMUSP00000101944	0	0	0.415	0.871	0.153	0	0.9	0.326	0.919
Cyp2e1	Cyp7b1	10090.ENSMUSP00000026552	10090.ENSMUSP00000037487	0	0	0	0	0.214	0	0	0.375	0.487
Cyp2e1	Cyp2u1	10090.ENSMUSP00000026552	10090.ENSMUSP00000101944	0	0	0.423	0.837	0.078	0	0.9	0.335	0.914
Cyp2e1	Hsd3b5	10090.ENSMUSP00000026552	10090.ENSMUSP00000041442	0	0	0	0	0.108	0.117	0.9	0.119	0.921
Cyp2e1	Cyp4a12b	10090.ENSMUSP00000026552	10090.ENSMUSP00000092487	0	0	0.427	0.572	0.088	0	0.9	0.343	0.931
Cyp2e1	Cyp7a1	10090.ENSMUSP00000026552	10090.ENSMUSP00000029905	0	0	0	0	0.161	0	0.9	0.513	0.955
Cyp2u1	Hsd3b5	10090.ENSMUSP00000101944	10090.ENSMUSP00000041442	0	0	0	0	0.205	0.117	0	0.297	0.463
Cyp2u1	Cyp4a12b	10090.ENSMUSP00000101944	10090.ENSMUSP00000092487	0	0	0.439	0.601	0.087	0	0.9	0.445	0.933
Cyp4a12b	Hsd3b5	10090.ENSMUSP00000092487	10090.ENSMUSP00000041442	0	0	0	0	0.23	0.117	0	0.552	0.669
Cyp4a12b	Mup2	10090.ENSMUSP00000092487	10090.ENSMUSP00000074264	0	0	0	0	0.169	0	0	0.586	0.641
Cyp7a1	Hsd3b5	10090.ENSMUSP00000029905	10090.ENSMUSP00000041442	0	0	0	0	0.162	0.242	0.9	0.415	0.957
Cyp7b1	Hsd3b5	10090.ENSMUSP00000037487	10090.ENSMUSP00000041442	0	0	0	0	0.411	0.242	0.9	0.684	0.984
Gm5938	Lcn4	10090.ENSMUSP00000109664	10090.ENSMUSP00000028283	0	0	0	0	0	0	0	0.731	0.731
Gm5938	Lcn3	10090.ENSMUSP00000109664	10090.ENSMUSP00000028304	0	0	0	0	0	0	0	0.68	0.68
Gm5938	Mup2	10090.ENSMUSP00000109664	10090.ENSMUSP00000074264	0	0	0	0	0	0	0	0.678	0.678
Gm6551	Tmem198b	10090.ENSMUSP00000141078	10090.ENSMUSP00000050451	0	0	0	0	0	0	0	0.837	0.837
Gm6551	Mup2	10090.ENSMUSP00000141078	10090.ENSMUSP00000074264	0	0	0	0	0	0	0	0.587	0.587
Hsd17b3	Hsd3b5	10090.ENSMUSP00000132011	10090.ENSMUSP00000041442	0.059	0	0	0	0.054	0	0.9	0.33	0.932
Hsd3b5	Mup2	10090.ENSMUSP00000041442	10090.ENSMUSP00000074264	0	0	0	0	0.194	0	0	0.536	0.61
Lcn3	Mup2	10090.ENSMUSP00000028304	10090.ENSMUSP00000074264	0	0	0	0	0	0	0	0.568	0.568
Lcn4	Mup2	10090.ENSMUSP00000028283	10090.ENSMUSP00000074264	0	0	0	0	0	0	0	0.655	0.655
Mup2	Tmem198b	10090.ENSMUSP00000074264	10090.ENSMUSP00000050451	0	0	0	0	0	0	0	0.589	0.589
