# Supplementary material for: Transcriptional Landscaping Identifies a Beige Adipocyte Depot in the Newborn Mouse
Source: Cells. 2021 Sep 9;10(9):2368. doi: 10.3390/cells10092368 (PMC8470180; doi:10.3390/cells10092368)
Supplement: Supplementary file 1 [file cells-10-02368-s001.zip › cells-1354767 supplementary 3/Table S3_Agtr2 network.xlsx]

## Sheet: Sheet1
#node1	node2	node1_string_id	node2_string_id	neighborhood_on_chromosome	gene_fusion	phylogenetic_cooccurrence	homology	coexpression	experimentally_determined_interaction	database_annotated	automated_textmining	combined_score
Agt	Ccl4	10090.ENSMUSP00000066488	10090.ENSMUSP00000019074	0	0	0	0	0	0	0.9	0.071	0.903
Agt	Nts	10090.ENSMUSP00000066488	10090.ENSMUSP00000020040	0	0	0	0	0.064	0	0.9	0.382	0.937
Agt	Edn1	10090.ENSMUSP00000066488	10090.ENSMUSP00000021796	0	0	0	0	0	0	0.9	0.915	0.991
Agt	Kng1	10090.ENSMUSP00000066488	10090.ENSMUSP00000023589	0	0	0	0	0.192	0.172	0.9	0.315	0.948
Agt	Edn3	10090.ENSMUSP00000066488	10090.ENSMUSP00000029030	0	0	0	0	0.061	0	0.9	0.217	0.92
Agt	Edn2	10090.ENSMUSP00000066488	10090.ENSMUSP00000030384	0	0	0	0	0	0	0.9	0.152	0.911
Agt	Ccl5	10090.ENSMUSP00000066488	10090.ENSMUSP00000039600	0	0	0	0	0	0	0.9	0.63	0.961
Agt	Cxcl12	10090.ENSMUSP00000066488	10090.ENSMUSP00000072800	0	0	0	0	0.113	0	0.9	0.307	0.933
Agt	Kng2	10090.ENSMUSP00000066488	10090.ENSMUSP00000097623	0	0	0	0	0.193	0.172	0.9	0.264	0.944
Agt	Agtr2	10090.ENSMUSP00000066488	10090.ENSMUSP00000086592	0	0	0	0	0.053	0.418	0.9	0.853	0.99
Agtr2	Ccl4	10090.ENSMUSP00000086592	10090.ENSMUSP00000019074	0	0	0	0	0	0.197	0.9	0.074	0.919
Agtr2	Nts	10090.ENSMUSP00000086592	10090.ENSMUSP00000020040	0	0	0	0	0.079	0.258	0.9	0.125	0.932
Agtr2	Edn1	10090.ENSMUSP00000086592	10090.ENSMUSP00000021796	0	0	0	0	0.061	0.223	0.9	0.452	0.954
Agtr2	Kng1	10090.ENSMUSP00000086592	10090.ENSMUSP00000023589	0	0	0	0	0.088	0.092	0.9	0.398	0.943
Agtr2	Edn3	10090.ENSMUSP00000086592	10090.ENSMUSP00000029030	0	0	0	0	0	0.179	0.9	0.342	0.941
Agtr2	Edn2	10090.ENSMUSP00000086592	10090.ENSMUSP00000030384	0	0	0	0	0	0.179	0.9	0.402	0.946
Agtr2	Ccl5	10090.ENSMUSP00000086592	10090.ENSMUSP00000039600	0	0	0	0	0	0.058	0.9	0.314	0.929
Agtr2	Cxcl12	10090.ENSMUSP00000086592	10090.ENSMUSP00000072800	0	0	0	0	0.06	0.197	0.9	0.074	0.92
Agtr2	Kng2	10090.ENSMUSP00000086592	10090.ENSMUSP00000097623	0	0	0	0	0.112	0.092	0.9	0.363	0.941
Ccl4	Kng1	10090.ENSMUSP00000019074	10090.ENSMUSP00000023589	0	0	0	0	0	0	0.9	0.042	0.9
Ccl4	Kng2	10090.ENSMUSP00000019074	10090.ENSMUSP00000097623	0	0	0	0	0	0	0.9	0	0.9
Ccl4	Ccl5	10090.ENSMUSP00000019074	10090.ENSMUSP00000039600	0	0	0	0.93	0.429	0.071	0.9	0.87	0.945
Ccl4	Cxcl12	10090.ENSMUSP00000019074	10090.ENSMUSP00000072800	0	0	0	0	0	0.071	0.9	0.695	0.969
Ccl5	Edn1	10090.ENSMUSP00000039600	10090.ENSMUSP00000021796	0	0	0	0	0	0	0	0.46	0.46
Ccl5	Kng1	10090.ENSMUSP00000039600	10090.ENSMUSP00000023589	0	0	0	0	0	0	0.9	0.131	0.909
Ccl5	Kng2	10090.ENSMUSP00000039600	10090.ENSMUSP00000097623	0	0	0	0	0	0	0.9	0.082	0.904
Ccl5	Cxcl12	10090.ENSMUSP00000039600	10090.ENSMUSP00000072800	0	0	0	0	0	0.201	0.9	0.79	0.981
Cxcl12	Edn1	10090.ENSMUSP00000072800	10090.ENSMUSP00000021796	0	0	0	0	0	0	0	0.487	0.487
Cxcl12	Kng1	10090.ENSMUSP00000072800	10090.ENSMUSP00000023589	0	0	0	0	0.085	0	0.9	0.071	0.907
Cxcl12	Kng2	10090.ENSMUSP00000072800	10090.ENSMUSP00000097623	0	0	0	0	0.101	0	0.9	0.071	0.909
Edn1	Nts	10090.ENSMUSP00000021796	10090.ENSMUSP00000020040	0	0	0	0	0	0	0.9	0.382	0.935
Edn1	Edn3	10090.ENSMUSP00000021796	10090.ENSMUSP00000029030	0	0	0	0.75	0	0	0.9	0.889	0.922
Edn1	Kng2	10090.ENSMUSP00000021796	10090.ENSMUSP00000097623	0	0	0	0	0	0	0.9	0.404	0.937
Edn1	Kng1	10090.ENSMUSP00000021796	10090.ENSMUSP00000023589	0	0	0	0	0	0	0.9	0.425	0.94
Edn1	Edn2	10090.ENSMUSP00000021796	10090.ENSMUSP00000030384	0	0	0	0.78	0	0.877	0.9	0.853	0.989
Edn2	Nts	10090.ENSMUSP00000030384	10090.ENSMUSP00000020040	0	0	0	0	0.06	0	0.9	0	0.901
Edn2	Kng1	10090.ENSMUSP00000030384	10090.ENSMUSP00000023589	0	0	0	0	0	0	0.9	0.101	0.906
Edn2	Edn3	10090.ENSMUSP00000030384	10090.ENSMUSP00000029030	0	0	0	0.78	0	0	0.9	0.892	0.919
Edn2	Kng2	10090.ENSMUSP00000030384	10090.ENSMUSP00000097623	0	0	0	0	0	0	0.9	0.101	0.906
Edn3	Nts	10090.ENSMUSP00000029030	10090.ENSMUSP00000020040	0	0	0	0	0	0	0.9	0	0.9
Edn3	Kng1	10090.ENSMUSP00000029030	10090.ENSMUSP00000023589	0	0	0	0	0	0	0.9	0.164	0.912
Edn3	Kng2	10090.ENSMUSP00000029030	10090.ENSMUSP00000097623	0	0	0	0	0	0	0.9	0.164	0.912
Kng1	Nts	10090.ENSMUSP00000023589	10090.ENSMUSP00000020040	0	0	0	0	0.083	0	0.9	0.405	0.94
Kng1	Kng2	10090.ENSMUSP00000023589	10090.ENSMUSP00000097623	0	0	0	0.982	0.426	0	0.9	0.583	0.94
Kng2	Nts	10090.ENSMUSP00000097623	10090.ENSMUSP00000020040	0	0	0	0	0.083	0	0.9	0.405	0.94
