# Supplementary material for: Transcriptional Landscaping Identifies a Beige Adipocyte Depot in the Newborn Mouse
Source: Cells. 2021 Sep 9;10(9):2368. doi: 10.3390/cells10092368 (PMC8470180; doi:10.3390/cells10092368)
Supplement: Supplementary file 1 [file cells-10-02368-s001.zip › cells-1354767 supplementary 3/Table S4_H2 Q9 network.xlsx]

## Sheet: Sheet1
#node1	node2	node1_string_id	node2_string_id	neighborhood_on_chromosome	gene_fusion	phylogenetic_cooccurrence	homology	coexpression	experimentally_determined_interaction	database_annotated	automated_textmining	combined_score
B2m	Cd44	10090.ENSMUSP00000099534	10090.ENSMUSP00000005218	0	0	0	0	0.131	0	0	0.418	0.472
B2m	Tapbp	10090.ENSMUSP00000099534	10090.ENSMUSP00000025161	0	0	0	0	0.225	0.69	0.9	0.781	0.994
B2m	H2-K1	10090.ENSMUSP00000099534	10090.ENSMUSP00000025181	0	0	0	0	0.55	0.939	0.9	0.716	0.999
B2m	Cd8a	10090.ENSMUSP00000099534	10090.ENSMUSP00000068123	0	0	0	0	0.062	0.878	0.9	0.2	0.989
B2m	H2-Q7	10090.ENSMUSP00000099534	10090.ENSMUSP00000071843	0	0	0	0	0.254	0.939	0.9	0.587	0.997
B2m	H2-Q2	10090.ENSMUSP00000099534	10090.ENSMUSP00000078138	0	0	0	0	0.289	0.405	0.9	0.545	0.978
B2m	H2-Q6	10090.ENSMUSP00000099534	10090.ENSMUSP00000134550	0	0	0	0	0.174	0.405	0.9	0.548	0.974
B2m	Tap1	10090.ENSMUSP00000099534	10090.ENSMUSP00000128401	0	0	0	0	0.249	0.551	0.9	0.52	0.981
B2m	H2-D1	10090.ENSMUSP00000099534	10090.ENSMUSP00000134570	0	0	0	0	0.59	0.939	0.9	0.664	0.999
Cd44	Cd8a	10090.ENSMUSP00000005218	10090.ENSMUSP00000068123	0	0	0	0	0.06	0	0	0.485	0.495
Cd44	H2-Q2	10090.ENSMUSP00000005218	10090.ENSMUSP00000078138	0	0	0	0	0	0	0.9	0.141	0.91
Cd44	H2-Q6	10090.ENSMUSP00000005218	10090.ENSMUSP00000134550	0	0	0	0	0	0	0.9	0.474	0.945
Cd44	H2-Q7	10090.ENSMUSP00000005218	10090.ENSMUSP00000071843	0	0	0	0	0	0	0.9	0.475	0.945
Cd44	H2-D1	10090.ENSMUSP00000005218	10090.ENSMUSP00000134570	0	0	0	0	0.1	0	0.9	0.527	0.953
Cd44	H2-K1	10090.ENSMUSP00000005218	10090.ENSMUSP00000025181	0	0	0	0	0.1	0	0.9	0.652	0.965
Cd44	Sell	10090.ENSMUSP00000005218	10090.ENSMUSP00000027871	0	0	0	0	0.068	0.045	0.9	0.912	0.991
Cd8a	H2-K1	10090.ENSMUSP00000068123	10090.ENSMUSP00000025181	0	0	0	0	0	0.835	0.9	0.65	0.993
Cd8a	Sell	10090.ENSMUSP00000068123	10090.ENSMUSP00000027871	0	0	0	0	0.16	0	0	0.452	0.521
Cd8a	H2-Q6	10090.ENSMUSP00000068123	10090.ENSMUSP00000134550	0	0	0	0	0	0.209	0.9	0.392	0.947
Cd8a	H2-Q7	10090.ENSMUSP00000068123	10090.ENSMUSP00000071843	0	0	0	0	0	0.209	0.9	0.42	0.95
Cd8a	H2-Q2	10090.ENSMUSP00000068123	10090.ENSMUSP00000078138	0	0	0	0	0	0.209	0.9	0.494	0.956
Cd8a	H2-D1	10090.ENSMUSP00000068123	10090.ENSMUSP00000134570	0	0	0	0	0	0.209	0.9	0.695	0.973
H2-D1	Tapbp	10090.ENSMUSP00000134570	10090.ENSMUSP00000025161	0	0	0	0	0.375	0.507	0.9	0.424	0.979
H2-D1	H2-K1	10090.ENSMUSP00000134570	10090.ENSMUSP00000025181	0	0	0	0.98	0.917	0	0.9	0.916	0.991
H2-D1	Sell	10090.ENSMUSP00000134570	10090.ENSMUSP00000027871	0	0	0	0	0.067	0.048	0.9	0.571	0.956
H2-D1	H2-Q7	10090.ENSMUSP00000134570	10090.ENSMUSP00000071843	0	0	0	0.977	0.468	0	0.9	0.644	0.945
H2-D1	H2-Q2	10090.ENSMUSP00000134570	10090.ENSMUSP00000078138	0	0	0	0.975	0.406	0	0.9	0.438	0.938
H2-D1	Tap1	10090.ENSMUSP00000134570	10090.ENSMUSP00000128401	0	0	0	0	0.405	0.101	0.9	0.393	0.963
H2-D1	H2-Q6	10090.ENSMUSP00000134570	10090.ENSMUSP00000134550	0	0	0	0.977	0.298	0	0.9	0.627	0.927
H2-K1	Tapbp	10090.ENSMUSP00000025181	10090.ENSMUSP00000025161	0	0	0	0	0.407	0.049	0.9	0.821	0.988
H2-K1	H2-Q6	10090.ENSMUSP00000025181	10090.ENSMUSP00000134550	0	0	0	0.977	0.371	0	0.9	0.59	0.935
H2-K1	H2-Q7	10090.ENSMUSP00000025181	10090.ENSMUSP00000071843	0	0	0	0.976	0.474	0	0.9	0.624	0.945
H2-K1	Sell	10090.ENSMUSP00000025181	10090.ENSMUSP00000027871	0	0	0	0	0.07	0.048	0.9	0.642	0.964
H2-K1	H2-Q2	10090.ENSMUSP00000025181	10090.ENSMUSP00000078138	0	0	0	0.974	0.692	0	0.9	0.642	0.968
H2-K1	Tap1	10090.ENSMUSP00000025181	10090.ENSMUSP00000128401	0	0	0	0	0.406	0.101	0.9	0.626	0.977
H2-Q2	Tapbp	10090.ENSMUSP00000078138	10090.ENSMUSP00000025161	0	0	0	0	0.215	0.049	0.9	0.699	0.974
H2-Q2	Sell	10090.ENSMUSP00000078138	10090.ENSMUSP00000027871	0	0	0	0	0	0.048	0.9	0.143	0.911
H2-Q2	H2-Q7	10090.ENSMUSP00000078138	10090.ENSMUSP00000071843	0	0	0	0.977	0.597	0	0.9	0.26	0.958
H2-Q2	H2-Q6	10090.ENSMUSP00000078138	10090.ENSMUSP00000134550	0	0	0	0.975	0.19	0	0.9	0.253	0.916
H2-Q2	Tap1	10090.ENSMUSP00000078138	10090.ENSMUSP00000128401	0	0	0	0	0.3	0.101	0.9	0.482	0.963
H2-Q6	Tapbp	10090.ENSMUSP00000134550	10090.ENSMUSP00000025161	0	0	0	0	0.102	0.049	0.9	0.58	0.959
H2-Q6	Sell	10090.ENSMUSP00000134550	10090.ENSMUSP00000027871	0	0	0	0	0.079	0.048	0.9	0.53	0.953
H2-Q6	H2-Q7	10090.ENSMUSP00000134550	10090.ENSMUSP00000071843	0	0	0	0.982	0.402	0	0.9	0.5	0.938
H2-Q6	Tap1	10090.ENSMUSP00000134550	10090.ENSMUSP00000128401	0	0	0	0	0.209	0.101	0.9	0.233	0.938
H2-Q7	Tapbp	10090.ENSMUSP00000071843	10090.ENSMUSP00000025161	0	0	0	0	0.142	0.049	0.9	0.546	0.958
H2-Q7	Sell	10090.ENSMUSP00000071843	10090.ENSMUSP00000027871	0	0	0	0	0.069	0.048	0.9	0.53	0.952
H2-Q7	Tap1	10090.ENSMUSP00000071843	10090.ENSMUSP00000128401	0	0	0	0	0.286	0.101	0.9	0.312	0.949
Tap1	Tapbp	10090.ENSMUSP00000128401	10090.ENSMUSP00000025161	0	0	0	0	0.289	0.542	0.9	0.708	0.989
