# Supplementary material for: Transcriptional Landscaping Identifies a Beige Adipocyte Depot in the Newborn Mouse
Source: Cells. 2021 Sep 9;10(9):2368. doi: 10.3390/cells10092368 (PMC8470180; doi:10.3390/cells10092368)
Supplement: Supplementary file 1 [file cells-10-02368-s001.zip › cells-1354767 supplementary 3/Table S5_Ucp1 network.xlsx]

## Sheet: Sheet1
#node1	node2	node1_string_id	node2_string_id	neighborhood_on_chromosome	gene_fusion	phylogenetic_cooccurrence	homology	coexpression	experimentally_determined_interaction	database_annotated	automated_textmining	combined_score
Cidea	Pparg	10090.ENSMUSP00000025404	10090.ENSMUSP00000000450	0	0	0	0	0.079	0.072	0	0.777	0.793
Cidea	Ppara	10090.ENSMUSP00000025404	10090.ENSMUSP00000105049	0	0	0	0	0.06	0.072	0	0.55	0.573
Cidea	Ppargc1a	10090.ENSMUSP00000025404	10090.ENSMUSP00000117040	0	0	0	0	0	0	0	0.72	0.72
Cidea	Cox7a1	10090.ENSMUSP00000025404	10090.ENSMUSP00000096193	0	0	0	0	0.137	0	0	0.793	0.813
Cidea	Cox8b	10090.ENSMUSP00000025404	10090.ENSMUSP00000026561	0	0	0	0	0.287	0	0	0.831	0.874
Cidea	Ucp1	10090.ENSMUSP00000025404	10090.ENSMUSP00000034146	0	0	0	0	0.414	0.197	0	0.858	0.927
Cox7a1	Cox8b	10090.ENSMUSP00000096193	10090.ENSMUSP00000026561	0	0	0	0	0.599	0.663	0	0.84	0.976
Cox7a1	Ucp1	10090.ENSMUSP00000096193	10090.ENSMUSP00000034146	0	0	0	0	0.188	0	0	0.719	0.762
Cox7a1	Ppargc1a	10090.ENSMUSP00000096193	10090.ENSMUSP00000117040	0	0	0	0	0	0	0	0.6	0.6
Cox8b	Pparg	10090.ENSMUSP00000026561	10090.ENSMUSP00000000450	0	0	0	0	0.065	0	0	0.397	0.412
Cox8b	Ppara	10090.ENSMUSP00000026561	10090.ENSMUSP00000105049	0	0	0	0	0.094	0	0	0.37	0.404
Cox8b	Ppargc1a	10090.ENSMUSP00000026561	10090.ENSMUSP00000117040	0	0	0	0	0.069	0	0	0.63	0.64
Cox8b	Ucp1	10090.ENSMUSP00000026561	10090.ENSMUSP00000034146	0	0	0	0	0.394	0	0	0.724	0.826
Esrra	Sirt1	10090.ENSMUSP00000025906	10090.ENSMUSP00000101082	0	0	0	0	0	0.495	0	0.407	0.688
Esrra	Ppargc1a	10090.ENSMUSP00000025906	10090.ENSMUSP00000117040	0	0	0	0	0	0.913	0	0.822	0.983
Ppara	Ucp1	10090.ENSMUSP00000105049	10090.ENSMUSP00000034146	0	0	0	0	0.079	0	0	0.593	0.609
Ppara	Sirt1	10090.ENSMUSP00000105049	10090.ENSMUSP00000101082	0	0	0	0	0	0.552	0	0.706	0.862
Ppara	Ppargc1a	10090.ENSMUSP00000105049	10090.ENSMUSP00000117040	0	0	0	0	0.094	0.372	0.8	0.833	0.978
Pparg	Ucp1	10090.ENSMUSP00000000450	10090.ENSMUSP00000034146	0	0	0	0	0.061	0.479	0	0.79	0.888
Pparg	Sirt1	10090.ENSMUSP00000000450	10090.ENSMUSP00000101082	0	0	0	0	0	0.482	0.8	0.838	0.981
Pparg	Ppargc1a	10090.ENSMUSP00000000450	10090.ENSMUSP00000117040	0	0	0	0	0	0.941	0	0.792	0.987
Ppargc1a	Ucp1	10090.ENSMUSP00000117040	10090.ENSMUSP00000034146	0	0	0	0	0	0	0	0.791	0.791
Ppargc1a	Sirt1	10090.ENSMUSP00000117040	10090.ENSMUSP00000101082	0	0	0	0	0	0.577	0.8	0.868	0.987
Sirt1	Ucp1	10090.ENSMUSP00000101082	10090.ENSMUSP00000034146	0	0	0	0	0.062	0.124	0	0.546	0.594
