# Supplementary material for: Transcriptional Landscaping Identifies a Beige Adipocyte Depot in the Newborn Mouse
Source: Cells. 2021 Sep 9;10(9):2368. doi: 10.3390/cells10092368 (PMC8470180; doi:10.3390/cells10092368)
Supplement: Supplementary file 1 [file cells-10-02368-s001.zip › cells-1354767 supplementary 3/Table S6_Krt71 network.xlsx]

## Sheet: Sheet1
#node1	node2	node1_string_id	node2_string_id	neighborhood_on_chromosome	gene_fusion	phylogenetic_cooccurrence	homology	coexpression	experimentally_determined_interaction	database_annotated	automated_textmining	combined_score
Gpr50	Krt74	10090.ENSMUSP00000064608	10090.ENSMUSP00000085335	0	0	0	0	0	0	0	0.607	0.607
Krt74	Lpar6	10090.ENSMUSP00000085335	10090.ENSMUSP00000042327	0	0	0	0	0	0	0	0.586	0.586
Krt74	Krtap9-3	10090.ENSMUSP00000085335	10090.ENSMUSP00000057445	0	0	0	0	0.105	0	0	0.471	0.506
Krt74	Krtap19-2	10090.ENSMUSP00000085335	10090.ENSMUSP00000075543	0	0	0	0	0.104	0	0	0.49	0.523
Krt74	Krtap4-1	10090.ENSMUSP00000085335	10090.ENSMUSP00000079799	0	0	0	0	0.102	0	0	0.49	0.522
Krt74	Krtap10-4	10090.ENSMUSP00000085335	10090.ENSMUSP00000139550	0	0	0	0	0.1	0	0	0.483	0.514
Krt74	Krtap4-6	10090.ENSMUSP00000085335	10090.ENSMUSP00000098045	0	0	0	0	0.088	0	0	0.49	0.514
Krt74	Krtap29-1	10090.ENSMUSP00000085335	10090.ENSMUSP00000100672	0	0	0	0	0.1	0	0	0.49	0.521
Krt74	Krtap26-1	10090.ENSMUSP00000085335	10090.ENSMUSP00000093626	0	0	0	0	0.106	0	0	0.5	0.533
Krt74	Krtap27-1	10090.ENSMUSP00000085335	10090.ENSMUSP00000129289	0	0	0	0	0.112	0	0	0.513	0.549
Krtap10-4	Krtap9-3	10090.ENSMUSP00000139550	10090.ENSMUSP00000057445	0	0	0	0	0.227	0.047	0	0.536	0.628
Krtap10-4	Krtap19-2	10090.ENSMUSP00000139550	10090.ENSMUSP00000075543	0	0	0	0	0.203	0	0	0.571	0.643
Krtap10-4	Krtap26-1	10090.ENSMUSP00000139550	10090.ENSMUSP00000093626	0	0	0	0	0.226	0.056	0	0.571	0.659
Krtap10-4	Krtap29-1	10090.ENSMUSP00000139550	10090.ENSMUSP00000100672	0	0	0	0	0.168	0	0	0.571	0.627
Krtap10-4	Krtap27-1	10090.ENSMUSP00000139550	10090.ENSMUSP00000129289	0	0	0	0	0.178	0	0	0.571	0.632
Krtap19-2	Krtap9-3	10090.ENSMUSP00000075543	10090.ENSMUSP00000057445	0	0	0	0	0.242	0	0	0.551	0.645
Krtap19-2	Krtap29-1	10090.ENSMUSP00000075543	10090.ENSMUSP00000100672	0	0	0	0	0.197	0	0	0.581	0.649
Krtap19-2	Krtap27-1	10090.ENSMUSP00000075543	10090.ENSMUSP00000129289	0	0	0	0	0.203	0	0	0.581	0.651
Krtap19-2	Krtap4-6	10090.ENSMUSP00000075543	10090.ENSMUSP00000098045	0	0	0	0	0.204	0	0	0.581	0.652
Krtap19-2	Krtap4-1	10090.ENSMUSP00000075543	10090.ENSMUSP00000079799	0	0	0	0	0.225	0	0	0.581	0.661
Krtap19-2	Krtap26-1	10090.ENSMUSP00000075543	10090.ENSMUSP00000093626	0	0	0	0	0.244	0	0	0.581	0.669
Krtap26-1	Krtap9-3	10090.ENSMUSP00000093626	10090.ENSMUSP00000057445	0	0	0	0	0.294	0.056	0	0.551	0.674
Krtap26-1	Krtap4-1	10090.ENSMUSP00000093626	10090.ENSMUSP00000079799	0	0	0	0	0.285	0.081	0	0.601	0.715
Krtap26-1	Krtap29-1	10090.ENSMUSP00000093626	10090.ENSMUSP00000100672	0	0	0	0	0.203	0	0	0.581	0.651
Krtap26-1	Krtap27-1	10090.ENSMUSP00000093626	10090.ENSMUSP00000129289	0	0	0	0	0.231	0.056	0	0.594	0.679
Krtap27-1	Krtap9-3	10090.ENSMUSP00000129289	10090.ENSMUSP00000057445	0	0	0	0	0.231	0	0	0.551	0.64
Krtap27-1	Krtap4-1	10090.ENSMUSP00000129289	10090.ENSMUSP00000079799	0	0	0	0	0.221	0	0	0.601	0.676
Krtap27-1	Krtap4-6	10090.ENSMUSP00000129289	10090.ENSMUSP00000098045	0	0	0	0	0.176	0	0	0.581	0.639
Krtap27-1	Krtap29-1	10090.ENSMUSP00000129289	10090.ENSMUSP00000100672	0	0	0	0	0.193	0	0	0.581	0.647
Krtap29-1	Krtap9-3	10090.ENSMUSP00000100672	10090.ENSMUSP00000057445	0	0	0	0	0.197	0	0	0.551	0.624
Krtap29-1	Krtap4-1	10090.ENSMUSP00000100672	10090.ENSMUSP00000079799	0	0	0	0	0.176	0	0	0.581	0.639
Krtap29-1	Krtap4-6	10090.ENSMUSP00000100672	10090.ENSMUSP00000098045	0	0	0	0	0.164	0	0	0.581	0.634
Krtap4-1	Krtap9-3	10090.ENSMUSP00000079799	10090.ENSMUSP00000057445	0	0.002	0	0	0.29	0.047	0	0.559	0.676
