# Supplementary material for: Transcriptional Landscaping Identifies a Beige Adipocyte Depot in the Newborn Mouse
Source: Cells. 2021 Sep 9;10(9):2368. doi: 10.3390/cells10092368 (PMC8470180; doi:10.3390/cells10092368)
Supplement: Supplementary file 1 [file cells-10-02368-s001.zip › cells-1354767 supplementary 3/Table S7_FABP3 network.xlsx]

## Sheet: Sheet1
#node1	node2	node1_string_id	node2_string_id	neighborhood_on_chromosome	gene_fusion	phylogenetic_cooccurrence	homology	coexpression	experimentally_determined_interaction	database_annotated	automated_textmining	combined_score
Cox7a1	Fabp3	10090.ENSMUSP00000096193	10090.ENSMUSP00000070709	0	0	0	0	0.407	0	0	0.47	0.672
Cox7a1	Cpt1b	10090.ENSMUSP00000096193	10090.ENSMUSP00000104936	0	0	0	0	0.406	0	0	0.512	0.697
Cpt1b	Got2	10090.ENSMUSP00000104936	10090.ENSMUSP00000034097	0	0	0	0	0	0	0	0.536	0.536
Cpt1b	Fabp1	10090.ENSMUSP00000104936	10090.ENSMUSP00000064655	0	0	0	0	0	0	0	0.43	0.43
Cpt1b	Fabp3	10090.ENSMUSP00000104936	10090.ENSMUSP00000070709	0	0	0	0	0.418	0	0	0.651	0.788
Fabp1	Got2	10090.ENSMUSP00000064655	10090.ENSMUSP00000034097	0	0	0	0	0.126	0	0	0.885	0.895
Fabp1	Fabp3	10090.ENSMUSP00000064655	10090.ENSMUSP00000070709	0	0	0	0	0	0	0	0.78	0.78
Fabp3	Fabp6	10090.ENSMUSP00000070709	10090.ENSMUSP00000020672	0	0	0	0	0	0	0	0.703	0.703
Fabp3	Got2	10090.ENSMUSP00000070709	10090.ENSMUSP00000034097	0	0	0	0	0.126	0	0	0.785	0.804
Fabp6	Got2	10090.ENSMUSP00000020672	10090.ENSMUSP00000034097	0	0	0	0	0.126	0	0	0.605	0.64
