# Supplementary material for: Transcriptional Landscaping Identifies a Beige Adipocyte Depot in the Newborn Mouse
Source: Cells. 2021 Sep 9;10(9):2368. doi: 10.3390/cells10092368 (PMC8470180; doi:10.3390/cells10092368)
Supplement: Supplementary file 1 [file cells-10-02368-s001.zip › cells-1354767 supplementary 3/Table S8_Glycam1 network.xlsx]

## Sheet: Sheet1
#node1	node2	node1_string_id	node2_string_id	neighborhood_on_chromosome	gene_fusion	phylogenetic_cooccurrence	homology	coexpression	experimentally_determined_interaction	database_annotated	automated_textmining	combined_score
Cd300lg	Madcam1	10090.ENSMUSP00000102782	10090.ENSMUSP00000020554	0	0	0	0	0	0	0	0.434	0.434
Cd300lg	Glycam1	10090.ENSMUSP00000102782	10090.ENSMUSP00000023134	0	0	0	0	0	0	0	0.684	0.684
Cd300lg	Ntan1	10090.ENSMUSP00000102782	10090.ENSMUSP00000023362	0	0	0	0	0	0	0	0.624	0.624
Cd300lg	Sell	10090.ENSMUSP00000102782	10090.ENSMUSP00000027871	0	0	0	0	0.061	0	0	0.67	0.677
Cd300lg	Fut7	10090.ENSMUSP00000102782	10090.ENSMUSP00000109917	0	0	0	0	0	0	0	0.458	0.457
Fut7	Madcam1	10090.ENSMUSP00000109917	10090.ENSMUSP00000020554	0	0	0	0	0	0	0	0.514	0.514
Fut7	Glycam1	10090.ENSMUSP00000109917	10090.ENSMUSP00000023134	0	0	0	0	0.112	0	0	0.624	0.651
Fut7	Ntan1	10090.ENSMUSP00000109917	10090.ENSMUSP00000023362	0	0	0	0	0	0	0	0.624	0.624
Fut7	Sell	10090.ENSMUSP00000109917	10090.ENSMUSP00000027871	0	0	0	0	0.17	0.051	0	0.586	0.646
Glycam1	Madcam1	10090.ENSMUSP00000023134	10090.ENSMUSP00000020554	0	0	0	0	0	0	0	0.701	0.701
Glycam1	Ntan1	10090.ENSMUSP00000023134	10090.ENSMUSP00000023362	0	0	0	0	0	0	0	0.713	0.713
Glycam1	Sell	10090.ENSMUSP00000023134	10090.ENSMUSP00000027871	0	0	0	0	0.371	0	0.8	0.647	0.951
Madcam1	Ntan1	10090.ENSMUSP00000020554	10090.ENSMUSP00000023362	0	0	0	0	0	0	0	0.819	0.819
Madcam1	Sell	10090.ENSMUSP00000020554	10090.ENSMUSP00000027871	0	0	0	0	0	0	0.9	0.817	0.98
Ntan1	Sell	10090.ENSMUSP00000023362	10090.ENSMUSP00000027871	0	0	0	0	0	0	0	0.763	0.763
